# Supplementary material for: Unveiling the molecular landscape of cognitive aging: insights from polygenic risk scores, DNA methylation, and gene expression
Source: Hum Genomics. 2024 Jul 2;18:75. doi: 10.1186/s40246-024-00640-6 (PMC11221141; doi:10.1186/s40246-024-00640-6)
Supplement: Supplementary file 1 — Additional file 1. [file 40246_2024_640_MOESM1_ESM.xlsx]

## Sheet: Sheet1
sTable1. Selected cognitive tests best discriminating [50-60[, [60-70[ and [70-…[ age groups with sPLS-DA
Variable	Importance	[50-60[	[60-70[	[70-…[
SRT-LTS	-0.557101	0.480888	0.0524937	-0.423053
Stroop-Color	-0.511073	0.518274	-0.0233252	-0.420024
MMSE	-0.435769	0.421722	0.0937271	-0.411288
SRT-CLTR	-0.390527	0.436895	0.0489427	-0.385176
SRT-Delayed Recall	-0.293321	0.451959	0.003192	-0.358044
