# Supplementary material for: Unveiling the molecular landscape of cognitive aging: insights from polygenic risk scores, DNA methylation, and gene expression
Source: Hum Genomics. 2024 Jul 2;18:75. doi: 10.1186/s40246-024-00640-6 (PMC11221141; doi:10.1186/s40246-024-00640-6)
Supplement: Supplementary file 2 — Additional file 2. [file 40246_2024_640_MOESM2_ESM.xlsx]

## Sheet: sTable2a
sTable 2a. Selected structural-MRI features with sPLS-DA (Comp1) distinguishing individual with high and low SRT-LTS scores
Variable	Importance	High SRT-LTS (mean)	Low.SRT-LTS (mean)
Right-Hippocampus	-0.567786	0.299225	-0.421635
Left-VentralDC	-0.40224	0.276178	-0.38916
Left-Amygdala	-0.389141	0.274354	-0.38659
Left-Hippocampus	-0.312821	0.263729	-0.371618
Right-Inf-Lat-Vent	0.293978	-0.261106	0.367922
WMH	0.251238	-0.255156	0.359537
rh-lingual-vol	-0.242623	0.253956	-0.357847
Left-Inf-Lat-Vent	0.239487	-0.25352	0.357232
lh-precentral-vol	-0.0225421	0.223317	-0.314674
rh-caudalmiddlefrontal-vol	-0.0162063	0.222435	-0.313431

## Sheet: sTable2b
sTable 2b. Selected structural-MRI features with sPLS-DA (Comp2) distinguishing individual with high and low SRT-LTS scores
Variable	Importance	High SRT-LTS (mean)	Low.SRT-LTS (mean)
wm-rh-temporalpole	-0.935028	-0.147934	0.208452
wm-rh-fusiform	-0.250999	-0.00323703	0.00456127
wm-rh-lateraloccipital	-0.193353	-0.0289243	0.040757
Right-Accumbens-area	-0.158721	-0.0365782	0.051542
wm-lh-inferiortemporal	-0.0120248	0.0267321	-0.037668
