# Supplementary material for: Unveiling the molecular landscape of cognitive aging: insights from polygenic risk scores, DNA methylation, and gene expression
Source: Hum Genomics. 2024 Jul 2;18:75. doi: 10.1186/s40246-024-00640-6 (PMC11221141; doi:10.1186/s40246-024-00640-6)
Supplement: Supplementary file 3 — Additional file 3. [file 40246_2024_640_MOESM3_ESM.xlsx]

## Sheet: sTable 3a
sTable 3a. Selected structural-MRI features with sPLS-DA (componente 1) distinguishing individual with high and low Stroop-Color scores
Variable	Importance	High Stroop-Color (mean)	Low Stroop-Color (mean)
Left-Thalamus-Proper	-0.454313	0.318548	-0.364055
Right-Thalamus-Proper	-0.399695	0.312251	-0.356858
rh-parstriangularis-vol	-0.393742	0.311565	-0.356074
CC-Mid-Posterior	-0.382043	0.310216	-0.354532
Left-Inf-Lat-Vent	0.319009	-0.302949	0.346227
WMH	0.270755	-0.297386	0.339869
Right-Hippocampus	-0.267927	0.29706	-0.339497
Left-Amygdala	-0.234182	0.293169	-0.33505
CC-Central	-0.176445	0.286513	-0.327443
rh-lingual-vol	-0.00443839	0.266682	-0.30478

## Sheet: sTable 3b
Table 3a. Selected structural-MRI features with sPLS-DA (componente 2) distinguishing individual with high and low Stroop-Color scores
Variable	Importance	High Stroop-Color (mean)	Low Stroop-Color (mean)
wm-lh-inferiortemporal	-0.555367	0.0172956	-0.0197664
wm-rh-medialorbitofrontal	-0.453697	-0.0288895	0.0330165
wm-rh-fusiform	-0.352918	0.022835	-0.0260972
wm-rh-rostralmiddlefrontal	-0.35003	0.0316459	-0.0361668
wm-rh-inferiorparietal	-0.341573	-0.0163725	0.0187114
wm-rh-superiorfrontal	-0.335604	0.0400344	-0.0457535
rh-inferiorparietal-vol	-0.0859813	0.00603256	-0.00689435
rh-rostralmiddlefrontal-vol	-0.0392487	0.00701874	-0.00802142
wm-lh-middletemporal	-0.0164584	0.0138411	-0.0158184
wm-lh-inferiorparietal	-0.0121829	0.0236757	-0.027058

## Sheet: sTable 3c
sTable 3c. Selected structural-MRI features with sPLS-DA (componente 3) distinguishing individual with high and low Stroop-Color scores
Variable	Importance	High Stroop-Color (mean)	Low Stroop-Color (mean)
rh-caudalmiddlefrontal-vol	0.688162	0.190267	-0.217448
wm-rh-caudalmiddlefrontal	0.529437	0.181745	-0.207709
wm-rh-inferiortemporal	0.40606	0.118421	-0.135339
lh-superiorparietal-vol	0.284475	0.174746	-0.19971
Right-Accumbens-area	-0.0178392	-0.0148816	0.0170076

## Sheet: sTable 3d
sTable 3d. Selected structural-MRI features with sPLS-DA (componente 4) distinguishing individual with high and low Stroop-Color scores
Variable	Importance	High Stroop-Color (mean)	Low Stroop-Color (mean)
lh-parsorbitalis-vol	-0.408449	0.02455	-0.0280571
Right-Accumbens-area	-0.385841	-0.0148816	0.0170076
rh-caudalanteriorcingulate-vol	-0.371239	0.0126346	-0.0144396
lh-rostralanteriorcingulate-vol	-0.297625	-0.130302	0.148916
lh-fusiform-vol	-0.258388	0.0107933	-0.0123352
Left-vessel	0.247175	0.138874	-0.158714
Right-Caudate	-0.218933	-0.0866239	0.0989987
rh-inferiorparietal-vol	-0.193136	0.00603256	-0.00689435
wm-rh-superiorparietal	0.186483	0.216329	-0.247233
Right-Pallidum	-0.179507	0.0333698	-0.0381369
4th-Ventricle	0.169906	-0.101616	0.116133
rh-temporalpole-vol	-0.168914	-0.202256	0.23115
wm-rh-insula	0.162442	0.126295	-0.144337
wm-rh-inferiortemporal	0.157231	0.118421	-0.135339
wm-lh-superiorparietal	0.151639	0.233937	-0.267356
wm-lh-caudalmiddlefrontal	-0.14395	0.041105	-0.0469771
rh-bankssts-vol	-0.09728	0.0694946	-0.0794224
rh-lateralorbitofrontal-vol	-0.0695297	0.130473	-0.149112
CC-Posterior	-0.0589097	0.196108	-0.224124
rh-rostralmiddlefrontal-vol	-0.0526757	0.00701874	-0.00802142
wm-lh-superiortemporal	0.0420709	0.114917	-0.131334
rh-precentral-vol	-0.0361976	0.158528	-0.181175
lh-caudalmiddlefrontal-vol	-0.0332079	0.107142	-0.122448
lh-lateralorbitofrontal-vol	-0.0291863	0.107631	-0.123007
3rd-Ventricle	0.00181303	-0.161267	0.184305
