# Supplementary material for: Unveiling the molecular landscape of cognitive aging: insights from polygenic risk scores, DNA methylation, and gene expression
Source: Hum Genomics. 2024 Jul 2;18:75. doi: 10.1186/s40246-024-00640-6 (PMC11221141; doi:10.1186/s40246-024-00640-6)
Supplement: Supplementary file 4 — Additional file 4. [file 40246_2024_640_MOESM4_ESM.xlsx]

## Sheet: Sheet1
sTable4- Gene-set enrichment analysis of the 1383 SNPs used in the construction of the MD-PRS model and associated to SRT-LTS.
GroupID	Category	Term	Description	LogP	Log(q-value)	abs_q_val	InTerm_InList	ngenes	Genes	Symbols
1_Member	GO Cellular Components	GO:0030424	axon	-18.5397	-14.1388	14.1388	36/633	36	29,214,1006,1400,1496,2550,2917,3676,3786,4036,4131,4685,4763,4781,4916,5064,6092,6416,6546,6616,7287,7804,9024,10590,25791,25861,26047,26059,26230,27185,55714,57451,81539,84871,152330,342035	ABR,ALCAM,CDH8,CRMP1,CTNNA2,GABBR1,GRM7,ITGA4,KCNQ3,LRP2,MAP1B,NCAM2,NF1,NFIB,NTRK3,PALM,ROBO2,MAP2K4,SLC8A1,SNAP25,TULP1,LRP8,BRSK2,SCGN,NGEF,WHRN,CNTNAP2,ERC2,TIAM2,DISC1,TENM3,TENM2,SLC38A1,AGBL4,CNTN4,GLDN
1_Member	GO Cellular Components	GO:0150034	distal axon	-7.68748	-5.46312	5.46312	15/277	15	1006,1400,3676,4131,6546,6616,7287,9024,10590,25791,25861,26059,26230,27185,57451	CDH8,CRMP1,ITGA4,MAP1B,SLC8A1,SNAP25,TULP1,BRSK2,SCGN,NGEF,WHRN,ERC2,TIAM2,DISC1,TENM2
1_Member	GO Cellular Components	GO:0030426	growth cone	-5.70414	-3.84729	3.84729	10/167	10	1400,3676,4131,6616,25791,25861,26059,26230,27185,57451	CRMP1,ITGA4,MAP1B,SNAP25,NGEF,WHRN,ERC2,TIAM2,DISC1,TENM2
1_Member	GO Cellular Components	GO:0030427	site of polarized growth	-5.58874	-3.74773	3.74773	10/172	10	1400,3676,4131,6616,25791,25861,26059,26230,27185,57451	CRMP1,ITGA4,MAP1B,SNAP25,NGEF,WHRN,ERC2,TIAM2,DISC1,TENM2
2_Member	GO Biological Processes	GO:0120035	regulation of plasma membrane bounded cell projection organization	-17.3861	-13.4204	13.4204	35/645	35	348,411,780,1002,1400,1496,1523,2534,4117,4131,4739,4916,5062,5064,5295,5362,6092,6383,6616,7473,7804,9024,9148,10154,10611,23316,25791,26230,27185,54828,55604,55714,56963,57451,140578	APOE,ARSB,DDR1,CDH4,CRMP1,CTNNA2,CUX1,FYN,MAK,MAP1B,NEDD9,NTRK3,PAK2,PALM,PIK3R1,PLXNA2,ROBO2,SDC2,SNAP25,WNT3,LRP8,BRSK2,NEURL1,PLXNC1,PDLIM5,CUX2,NGEF,TIAM2,DISC1,BCAS3,CARMIL1,TENM3,RGMA,TENM2,CHODL
2_Member	GO Biological Processes	GO:0031344	regulation of cell projection organization	-17.0752	-13.2764	13.2764	35/660	35	348,411,780,1002,1400,1496,1523,2534,4117,4131,4739,4916,5062,5064,5295,5362,6092,6383,6616,7473,7804,9024,9148,10154,10611,23316,25791,26230,27185,54828,55604,55714,56963,57451,140578	APOE,ARSB,DDR1,CDH4,CRMP1,CTNNA2,CUX1,FYN,MAK,MAP1B,NEDD9,NTRK3,PAK2,PALM,PIK3R1,PLXNA2,ROBO2,SDC2,SNAP25,WNT3,LRP8,BRSK2,NEURL1,PLXNC1,PDLIM5,CUX2,NGEF,TIAM2,DISC1,BCAS3,CARMIL1,TENM3,RGMA,TENM2,CHODL
2_Member	GO Biological Processes	GO:0031346	positive regulation of cell projection organization	-15.1211	-11.4983	11.4983	25/353	25	348,411,780,1002,1523,2534,4131,4739,4916,5064,5295,5362,6092,7473,7804,9148,10154,23316,26230,27185,54828,55604,55714,57451,140578	APOE,ARSB,DDR1,CDH4,CUX1,FYN,MAP1B,NEDD9,NTRK3,PALM,PIK3R1,PLXNA2,ROBO2,WNT3,LRP8,NEURL1,PLXNC1,CUX2,TIAM2,DISC1,BCAS3,CARMIL1,TENM3,TENM2,CHODL
2_Member	GO Biological Processes	GO:0010975	regulation of neuron projection development	-14.4719	-10.974	10.974	27/452	27	348,411,780,1002,1400,1496,1523,2534,4131,4916,5062,5362,6092,6383,6616,7473,7804,9024,10154,10611,23316,25791,26230,27185,55714,56963,140578	APOE,ARSB,DDR1,CDH4,CRMP1,CTNNA2,CUX1,FYN,MAP1B,NTRK3,PAK2,PLXNA2,ROBO2,SDC2,SNAP25,WNT3,LRP8,BRSK2,PLXNC1,PDLIM5,CUX2,NGEF,TIAM2,DISC1,TENM3,RGMA,CHODL
2_Member	GO Biological Processes	GO:0010720	positive regulation of cell development	-11.3589	-8.51424	8.51424	23/432	23	1002,1378,1523,2736,4036,4131,4739,5139,5362,6092,6604,6777,7473,7535,7804,9148,10154,23316,26011,26230,27185,57178,140578	CDH4,CR1,CUX1,GLI2,LRP2,MAP1B,NEDD9,PDE3A,PLXNA2,ROBO2,SMARCD3,STAT5B,WNT3,ZAP70,LRP8,NEURL1,PLXNC1,CUX2,TENM4,TIAM2,DISC1,ZMIZ1,CHODL
2_Member	GO Biological Processes	GO:0050769	positive regulation of neurogenesis	-9.68358	-7.05666	7.05666	16/232	16	1002,1523,4036,4131,5362,6092,6604,7473,7804,9148,10154,23316,26011,26230,27185,140578	CDH4,CUX1,LRP2,MAP1B,PLXNA2,ROBO2,SMARCD3,WNT3,LRP8,NEURL1,PLXNC1,CUX2,TENM4,TIAM2,DISC1,CHODL
2_Member	GO Biological Processes	GO:0051962	positive regulation of nervous system development	-9.3947	-6.81333	6.81333	17/280	17	1002,1523,4036,4131,5362,6092,6604,7473,7804,9148,9378,10154,23316,26011,26230,27185,140578	CDH4,CUX1,LRP2,MAP1B,PLXNA2,ROBO2,SMARCD3,WNT3,LRP8,NEURL1,NRXN1,PLXNC1,CUX2,TENM4,TIAM2,DISC1,CHODL
2_Member	GO Biological Processes	GO:0050767	regulation of neurogenesis	-8.99473	-6.51295	6.51295	19/381	19	1002,1523,4036,4131,4763,4916,5362,6092,6497,6604,7473,7804,9148,10154,23316,26011,26230,27185,140578	CDH4,CUX1,LRP2,MAP1B,NF1,NTRK3,PLXNA2,ROBO2,SKI,SMARCD3,WNT3,LRP8,NEURL1,PLXNC1,CUX2,TENM4,TIAM2,DISC1,CHODL
2_Member	GO Biological Processes	GO:0051960	regulation of nervous system development	-8.4016	-6.02187	6.02187	20/461	20	1002,1523,4036,4131,4763,4916,5362,6092,6497,6604,7473,7804,9148,9378,10154,23316,26011,26230,27185,140578	CDH4,CUX1,LRP2,MAP1B,NF1,NTRK3,PLXNA2,ROBO2,SKI,SMARCD3,WNT3,LRP8,NEURL1,NRXN1,PLXNC1,CUX2,TENM4,TIAM2,DISC1,CHODL
2_Member	GO Biological Processes	GO:0050772	positive regulation of axonogenesis	-7.72229	-5.48274	5.48274	9/76	9	1002,4131,5362,6092,7473,10154,26230,27185,140578	CDH4,MAP1B,PLXNA2,ROBO2,WNT3,PLXNC1,TIAM2,DISC1,CHODL
2_Member	GO Biological Processes	GO:0050770	regulation of axonogenesis	-6.96099	-4.85232	4.85232	11/155	11	1002,4131,5062,5362,6092,7473,9024,10154,26230,27185,140578	CDH4,MAP1B,PAK2,PLXNA2,ROBO2,WNT3,BRSK2,PLXNC1,TIAM2,DISC1,CHODL
3_Member	GO Biological Processes	GO:0031175	neuron projection development	-17.3442	-13.4204	13.4204	35/647	35	214,348,780,1002,1496,2534,2736,2917,3676,4036,4131,4684,4685,4781,5062,5362,5592,6092,6383,6586,7287,7473,7804,9024,9369,9378,10154,10160,23380,25861,26047,56963,65059,84059,152330	ALCAM,APOE,DDR1,CDH4,CTNNA2,FYN,GLI2,GRM7,ITGA4,LRP2,MAP1B,NCAM1,NCAM2,NFIB,PAK2,PLXNA2,PRKG1,ROBO2,SDC2,SLIT3,TULP1,WNT3,LRP8,BRSK2,NRXN3,NRXN1,PLXNC1,FARP1,SRGAP2,WHRN,CNTNAP2,RGMA,RAPH1,ADGRV1,CNTN4
3_Member	GO Biological Processes	GO:0000902	cell morphogenesis	-16.5516	-12.8497	12.8497	34/643	34	214,780,1002,1006,1007,1496,2534,2736,3073,3676,4036,4131,4684,4781,4855,5362,5592,6092,6383,6586,7473,7804,9024,9369,9378,10154,10160,23380,25861,26047,60437,63978,65059,152330	ALCAM,DDR1,CDH4,CDH8,CDH9,CTNNA2,FYN,GLI2,HEXA,ITGA4,LRP2,MAP1B,NCAM1,NFIB,NOTCH4,PLXNA2,PRKG1,ROBO2,SDC2,SLIT3,WNT3,LRP8,BRSK2,NRXN3,NRXN1,PLXNC1,FARP1,SRGAP2,WHRN,CNTNAP2,CDH26,PRDM14,RAPH1,CNTN4
3_Member	GO Biological Processes	GO:0048812	neuron projection morphogenesis	-14.3553	-10.9087	10.9087	27/457	27	214,780,1002,1496,2534,2736,3676,4036,4131,4684,4781,5362,5592,6092,6383,6586,7473,7804,9024,9369,9378,10154,10160,23380,26047,65059,152330	ALCAM,DDR1,CDH4,CTNNA2,FYN,GLI2,ITGA4,LRP2,MAP1B,NCAM1,NFIB,PLXNA2,PRKG1,ROBO2,SDC2,SLIT3,WNT3,LRP8,BRSK2,NRXN3,NRXN1,PLXNC1,FARP1,SRGAP2,CNTNAP2,RAPH1,CNTN4
3_Member	GO Biological Processes	GO:0120039	plasma membrane bounded cell projection morphogenesis	-14.2403	-10.8394	10.8394	27/462	27	214,780,1002,1496,2534,2736,3676,4036,4131,4684,4781,5362,5592,6092,6383,6586,7473,7804,9024,9369,9378,10154,10160,23380,26047,65059,152330	ALCAM,DDR1,CDH4,CTNNA2,FYN,GLI2,ITGA4,LRP2,MAP1B,NCAM1,NFIB,PLXNA2,PRKG1,ROBO2,SDC2,SLIT3,WNT3,LRP8,BRSK2,NRXN3,NRXN1,PLXNC1,FARP1,SRGAP2,CNTNAP2,RAPH1,CNTN4
3_Member	GO Biological Processes	GO:0048858	cell projection morphogenesis	-14.1267	-10.7672	10.7672	27/467	27	214,780,1002,1496,2534,2736,3676,4036,4131,4684,4781,5362,5592,6092,6383,6586,7473,7804,9024,9369,9378,10154,10160,23380,26047,65059,152330	ALCAM,DDR1,CDH4,CTNNA2,FYN,GLI2,ITGA4,LRP2,MAP1B,NCAM1,NFIB,PLXNA2,PRKG1,ROBO2,SDC2,SLIT3,WNT3,LRP8,BRSK2,NRXN3,NRXN1,PLXNC1,FARP1,SRGAP2,CNTNAP2,RAPH1,CNTN4
3_Member	GO Biological Processes	GO:0032990	cell part morphogenesis	-13.6864	-10.4316	10.4316	27/487	27	214,780,1002,1496,2534,2736,3676,4036,4131,4684,4781,5362,5592,6092,6383,6586,7473,7804,9024,9369,9378,10154,10160,23380,26047,65059,152330	ALCAM,DDR1,CDH4,CTNNA2,FYN,GLI2,ITGA4,LRP2,MAP1B,NCAM1,NFIB,PLXNA2,PRKG1,ROBO2,SDC2,SLIT3,WNT3,LRP8,BRSK2,NRXN3,NRXN1,PLXNC1,FARP1,SRGAP2,CNTNAP2,RAPH1,CNTN4
3_Member	GO Biological Processes	GO:0048667	cell morphogenesis involved in neuron differentiation	-13.439	-10.2142	10.2142	25/418	25	214,1002,1496,2534,2736,3073,3676,4131,4684,4781,5362,5592,6092,6383,6586,7473,7804,9024,9369,9378,10154,10160,25861,65059,152330	ALCAM,CDH4,CTNNA2,FYN,GLI2,HEXA,ITGA4,MAP1B,NCAM1,NFIB,PLXNA2,PRKG1,ROBO2,SDC2,SLIT3,WNT3,LRP8,BRSK2,NRXN3,NRXN1,PLXNC1,FARP1,WHRN,RAPH1,CNTN4
3_Member	GO Biological Processes	GO:0000904	cell morphogenesis involved in differentiation	-12.814	-9.69186	9.69186	26/487	26	214,1002,1496,2534,2736,3073,3676,4131,4684,4781,4855,5362,5592,6092,6383,6586,7473,7804,9024,9369,9378,10154,10160,25861,65059,152330	ALCAM,CDH4,CTNNA2,FYN,GLI2,HEXA,ITGA4,MAP1B,NCAM1,NFIB,NOTCH4,PLXNA2,PRKG1,ROBO2,SDC2,SLIT3,WNT3,LRP8,BRSK2,NRXN3,NRXN1,PLXNC1,FARP1,WHRN,RAPH1,CNTN4
3_Member	GO Biological Processes	GO:0032989	cellular component morphogenesis	-12.519	-9.47134	9.47134	28/590	28	214,780,1002,1496,2534,2736,3676,4036,4131,4684,4781,5362,5592,6092,6383,6586,7473,7804,9024,9369,9378,10154,10160,23380,26011,26047,65059,152330	ALCAM,DDR1,CDH4,CTNNA2,FYN,GLI2,ITGA4,LRP2,MAP1B,NCAM1,NFIB,PLXNA2,PRKG1,ROBO2,SDC2,SLIT3,WNT3,LRP8,BRSK2,NRXN3,NRXN1,PLXNC1,FARP1,SRGAP2,TENM4,CNTNAP2,RAPH1,CNTN4
3_Member	GO Biological Processes	GO:0061564	axon development	-12.317	-9.29631	9.29631	23/388	23	214,780,1002,1496,2534,2736,2917,3676,4131,4684,4685,4781,5362,5592,6092,6586,7473,9024,9369,9378,10154,65059,152330	ALCAM,DDR1,CDH4,CTNNA2,FYN,GLI2,GRM7,ITGA4,MAP1B,NCAM1,NCAM2,NFIB,PLXNA2,PRKG1,ROBO2,SLIT3,WNT3,BRSK2,NRXN3,NRXN1,PLXNC1,RAPH1,CNTN4
3_Member	GO Biological Processes	GO:0007409	axonogenesis	-10.5531	-7.84239	7.84239	20/347	20	214,1002,1496,2534,2736,3676,4131,4684,4781,5362,5592,6092,6586,7473,9024,9369,9378,10154,65059,152330	ALCAM,CDH4,CTNNA2,FYN,GLI2,ITGA4,MAP1B,NCAM1,NFIB,PLXNA2,PRKG1,ROBO2,SLIT3,WNT3,BRSK2,NRXN3,NRXN1,PLXNC1,RAPH1,CNTN4
3_Member	GO Biological Processes	GO:0040007	growth	-9.3112	-6.75659	6.75659	20/408	20	214,780,1002,2066,2736,3676,4131,5592,5915,6416,6497,6586,6712,9215,10611,26011,55083,57178,65059,346007	ALCAM,DDR1,CDH4,ERBB4,GLI2,ITGA4,MAP1B,PRKG1,RARB,MAP2K4,SKI,SLIT3,SPTBN2,LARGE1,PDLIM5,TENM4,KIF26B,ZMIZ1,RAPH1,EYS
3_Member	GO Biological Processes	GO:0048589	developmental growth	-9.3112	-6.75659	6.75659	20/408	20	214,780,1002,2066,2736,3676,4131,5592,5915,6416,6497,6586,6712,9215,10611,26011,55083,57178,65059,346007	ALCAM,DDR1,CDH4,ERBB4,GLI2,ITGA4,MAP1B,PRKG1,RARB,MAP2K4,SKI,SLIT3,SPTBN2,LARGE1,PDLIM5,TENM4,KIF26B,ZMIZ1,RAPH1,EYS
3_Member	GO Biological Processes	GO:0006935	chemotaxis	-9.30625	-6.75659	6.75659	22/500	22	214,1002,1240,1839,2534,2736,3084,4684,4781,5142,5362,6092,6586,7409,7473,8398,9369,9378,10154,10451,57580,152330	ALCAM,CDH4,CMKLR1,HBEGF,FYN,GLI2,NRG1,NCAM1,NFIB,PDE4B,PLXNA2,ROBO2,SLIT3,VAV1,WNT3,PLA2G6,NRXN3,NRXN1,PLXNC1,VAV3,PREX1,CNTN4
3_Member	GO Biological Processes	GO:0042330	taxis	-9.27389	-6.73308	6.73308	22/502	22	214,1002,1240,1839,2534,2736,3084,4684,4781,5142,5362,6092,6586,7409,7473,8398,9369,9378,10154,10451,57580,152330	ALCAM,CDH4,CMKLR1,HBEGF,FYN,GLI2,NRG1,NCAM1,NFIB,PDE4B,PLXNA2,ROBO2,SLIT3,VAV1,WNT3,PLA2G6,NRXN3,NRXN1,PLXNC1,VAV3,PREX1,CNTN4
3_Member	GO Biological Processes	GO:0040011	locomotion	-8.98959	-6.51295	6.51295	22/520	22	214,1002,1240,1839,2534,2736,3084,4684,4781,5142,5362,6092,6586,7409,7473,8398,9369,9378,10154,10451,57580,152330	ALCAM,CDH4,CMKLR1,HBEGF,FYN,GLI2,NRG1,NCAM1,NFIB,PDE4B,PLXNA2,ROBO2,SLIT3,VAV1,WNT3,PLA2G6,NRXN3,NRXN1,PLXNC1,VAV3,PREX1,CNTN4
3_Member	KEGG Pathway	hsa04514	Cell adhesion molecules	-8.93994	-6.47352	6.47352	13/157	13	214,947,1002,1462,3117,3676,4684,4685,6383,9369,9378,26047,79679	ALCAM,CD34,CDH4,VCAN,HLA-DQA1,ITGA4,NCAM1,NCAM2,SDC2,NRXN3,NRXN1,CNTNAP2,VTCN1
3_Member	GO Biological Processes	GO:0007411	axon guidance	-8.19636	-5.8599	5.8599	14/216	14	214,1002,2534,2736,4684,4781,5362,6092,6586,7473,9369,9378,10154,152330	ALCAM,CDH4,FYN,GLI2,NCAM1,NFIB,PLXNA2,ROBO2,SLIT3,WNT3,NRXN3,NRXN1,PLXNC1,CNTN4
3_Member	GO Biological Processes	GO:0097485	neuron projection guidance	-8.19636	-5.8599	5.8599	14/216	14	214,1002,2534,2736,4684,4781,5362,6092,6586,7473,9369,9378,10154,152330	ALCAM,CDH4,FYN,GLI2,NCAM1,NFIB,PLXNA2,ROBO2,SLIT3,WNT3,NRXN3,NRXN1,PLXNC1,CNTN4
3_Member	GO Biological Processes	GO:0048588	developmental cell growth	-7.39556	-5.22253	5.22253	10/110	10	214,780,1002,3676,4131,5592,6416,6586,10611,65059	ALCAM,DDR1,CDH4,ITGA4,MAP1B,PRKG1,MAP2K4,SLIT3,PDLIM5,RAPH1
3_Member	GO Biological Processes	GO:0016049	cell growth	-7.32046	-5.16258	5.16258	10/112	10	214,780,1002,3676,4131,5592,6416,6586,10611,65059	ALCAM,DDR1,CDH4,ITGA4,MAP1B,PRKG1,MAP2K4,SLIT3,PDLIM5,RAPH1
3_Member	GO Biological Processes	GO:0060560	developmental growth involved in morphogenesis	-5.68027	-3.82759	3.82759	9/131	9	214,780,1002,3676,4131,5592,6586,55083,65059	ALCAM,DDR1,CDH4,ITGA4,MAP1B,PRKG1,SLIT3,KIF26B,RAPH1
3_Member	GO Biological Processes	GO:1990138	neuron projection extension	-5.34153	-3.535	3.535	7/77	7	214,780,1002,3676,4131,6586,65059	ALCAM,DDR1,CDH4,ITGA4,MAP1B,SLIT3,RAPH1
3_Member	GO Biological Processes	GO:0048675	axon extension	-4.24634	-2.68803	2.68803	5/48	5	214,1002,4131,6586,65059	ALCAM,CDH4,MAP1B,SLIT3,RAPH1
4_Member	GO Biological Processes	GO:0007507	heart development	-14.735	-11.1792	11.1792	30/562	30	775,2066,2138,2736,3084,4036,4763,4916,5125,5915,6092,6262,6416,6497,6546,6586,6604,7849,8854,10052,10611,26011,51684,54806,57178,57211,80274,93649,115701,285590	CACNA1C,ERBB4,EYA1,GLI2,NRG1,LRP2,NF1,NTRK3,PCSK5,RARB,ROBO2,RYR2,MAP2K4,SKI,SLC8A1,SLIT3,SMARCD3,PAX8,ALDH1A2,GJC1,PDLIM5,TENM4,SUFU,AHI1,ZMIZ1,ADGRG6,SCUBE1,MYOCD,ALPK2,SH3PXD2B
4_Member	GO Biological Processes	GO:0003007	heart morphogenesis	-6.3799	-4.40058	4.40058	13/258	13	2138,3084,4036,6092,6262,6586,6604,8854,51684,54806,57178,57211,115701	EYA1,NRG1,LRP2,ROBO2,RYR2,SLIT3,SMARCD3,ALDH1A2,SUFU,AHI1,ZMIZ1,ADGRG6,ALPK2
4_Member	GO Biological Processes	GO:0003231	cardiac ventricle development	-5.82118	-3.94918	3.94918	9/126	9	3084,4036,6092,6262,6586,6604,7849,51684,93649	NRG1,LRP2,ROBO2,RYR2,SLIT3,SMARCD3,PAX8,SUFU,MYOCD
4_Member	GO Biological Processes	GO:0003205	cardiac chamber development	-5.72771	-3.86712	3.86712	10/166	10	3084,4036,6092,6262,6586,6604,7849,51684,57211,93649	NRG1,LRP2,ROBO2,RYR2,SLIT3,SMARCD3,PAX8,SUFU,ADGRG6,MYOCD
4_Member	GO Biological Processes	GO:0003281	ventricular septum development	-3.35153	-1.98993	1.98993	5/74	5	4036,6092,6586,7849,51684	LRP2,ROBO2,SLIT3,PAX8,SUFU
4_Member	GO Biological Processes	GO:0010092	specification of animal organ identity	-3.33412	-1.97735	1.97735	3/18	3	4036,6604,7849	LRP2,SMARCD3,PAX8
5_Member	GO Cellular Components	GO:0098794	postsynapse	-13.7094	-10.4316	10.4316	31/660	31	29,491,775,1007,2066,2534,2550,2560,2567,2917,3761,4131,4916,5062,5064,5071,5142,6546,6616,6712,7804,8224,9148,10160,10611,23345,23380,27185,50807,57451,149111	ABR,ATP2B2,CACNA1C,CDH9,ERBB4,FYN,GABBR1,GABRB1,GABRG3,GRM7,KCNJ4,MAP1B,NTRK3,PAK2,PALM,PRKN,PDE4B,SLC8A1,SNAP25,SPTBN2,LRP8,SYN3,NEURL1,FARP1,PDLIM5,SYNE1,SRGAP2,DISC1,ASAP1,TENM2,CNIH3
5_Member	GO Cellular Components	GO:0030425	dendrite	-11.465	-8.58255	8.58255	27/605	27	29,214,348,491,775,2534,2550,2560,2567,2917,4036,4131,4763,5064,5142,6416,6546,6869,7804,9148,10160,10590,23380,26047,50807,57451,149111	ABR,ALCAM,APOE,ATP2B2,CACNA1C,FYN,GABBR1,GABRB1,GABRG3,GRM7,LRP2,MAP1B,NF1,PALM,PDE4B,MAP2K4,SLC8A1,TACR1,LRP8,NEURL1,FARP1,SCGN,SRGAP2,CNTNAP2,ASAP1,TENM2,CNIH3
5_Member	GO Cellular Components	GO:0097447	dendritic tree	-11.4319	-8.57509	8.57509	27/607	27	29,214,348,491,775,2534,2550,2560,2567,2917,4036,4131,4763,5064,5142,6416,6546,6869,7804,9148,10160,10590,23380,26047,50807,57451,149111	ABR,ALCAM,APOE,ATP2B2,CACNA1C,FYN,GABBR1,GABRB1,GABRG3,GRM7,LRP2,MAP1B,NF1,PALM,PDE4B,MAP2K4,SLC8A1,TACR1,LRP8,NEURL1,FARP1,SCGN,SRGAP2,CNTNAP2,ASAP1,TENM2,CNIH3
5_Member	GO Cellular Components	GO:0098984	neuron to neuron synapse	-8.97588	-6.50438	6.50438	19/382	19	491,775,2066,2534,2917,4131,5062,5064,5071,5142,6546,7804,8224,9148,10154,10611,11069,23380,27185	ATP2B2,CACNA1C,ERBB4,FYN,GRM7,MAP1B,PAK2,PALM,PRKN,PDE4B,SLC8A1,LRP8,SYN3,NEURL1,PLXNC1,PDLIM5,RAPGEF4,SRGAP2,DISC1
5_Member	GO Cellular Components	GO:0032279	asymmetric synapse	-8.70117	-6.27338	6.27338	18/353	18	491,775,2066,2534,2917,4131,5062,5064,5071,5142,6546,7804,8224,9148,10154,10611,23380,27185	ATP2B2,CACNA1C,ERBB4,FYN,GRM7,MAP1B,PAK2,PALM,PRKN,PDE4B,SLC8A1,LRP8,SYN3,NEURL1,PLXNC1,PDLIM5,SRGAP2,DISC1
5_Member	GO Cellular Components	GO:0099572	postsynaptic specialization	-7.68506	-5.46312	5.46312	17/364	17	491,775,2066,2534,2560,4131,5062,5064,5071,5142,6546,7804,8224,9148,10611,23380,27185	ATP2B2,CACNA1C,ERBB4,FYN,GABRB1,MAP1B,PAK2,PALM,PRKN,PDE4B,SLC8A1,LRP8,SYN3,NEURL1,PDLIM5,SRGAP2,DISC1
5_Member	GO Cellular Components	GO:0043197	dendritic spine	-7.37641	-5.20594	5.20594	12/175	12	29,491,2550,4131,5064,5142,6546,9148,10160,23380,50807,57451	ABR,ATP2B2,GABBR1,MAP1B,PALM,PDE4B,SLC8A1,NEURL1,FARP1,SRGAP2,ASAP1,TENM2
5_Member	GO Cellular Components	GO:0014069	postsynaptic density	-7.32829	-5.16792	5.16792	16/339	16	491,775,2066,2534,4131,5062,5064,5071,5142,6546,7804,8224,9148,10611,23380,27185	ATP2B2,CACNA1C,ERBB4,FYN,MAP1B,PAK2,PALM,PRKN,PDE4B,SLC8A1,LRP8,SYN3,NEURL1,PDLIM5,SRGAP2,DISC1
5_Member	GO Cellular Components	GO:0044309	neuron spine	-7.29479	-5.13938	5.13938	12/178	12	29,491,2550,4131,5064,5142,6546,9148,10160,23380,50807,57451	ABR,ATP2B2,GABBR1,MAP1B,PALM,PDE4B,SLC8A1,NEURL1,FARP1,SRGAP2,ASAP1,TENM2
6_Member	GO Biological Processes	GO:0007420	brain development	-13.346	-10.1492	10.1492	33/777	33	491,1021,1496,2066,2534,2622,2736,4036,4763,4781,5209,5362,5592,5915,6092,6095,6344,6497,6546,6712,7473,7804,8854,9148,23380,25777,25861,26047,27185,54806,57178,63827,152330	ATP2B2,CDK6,CTNNA2,ERBB4,FYN,GAS8,GLI2,LRP2,NF1,NFIB,PFKFB3,PLXNA2,PRKG1,RARB,ROBO2,RORA,SCTR,SKI,SLC8A1,SPTBN2,WNT3,LRP8,ALDH1A2,NEURL1,SRGAP2,SUN2,WHRN,CNTNAP2,DISC1,AHI1,ZMIZ1,BCAN,CNTN4
6_Member	GO Biological Processes	GO:0030900	forebrain development	-9.53718	-6.9356	6.9356	20/396	20	1021,2066,2534,2736,4036,4763,4781,5592,5915,6092,6497,6546,7804,8854,23380,25777,26047,27185,57178,63827	CDK6,ERBB4,FYN,GLI2,LRP2,NF1,NFIB,PRKG1,RARB,ROBO2,SKI,SLC8A1,LRP8,ALDH1A2,SRGAP2,SUN2,CNTNAP2,DISC1,ZMIZ1,BCAN
6_Member	GO Biological Processes	GO:0021537	telencephalon development	-7.83552	-5.55846	5.55846	15/270	15	1021,2066,4763,4781,5915,6092,6497,6546,7804,23380,25777,26047,27185,57178,63827	CDK6,ERBB4,NF1,NFIB,RARB,ROBO2,SKI,SLC8A1,LRP8,SRGAP2,SUN2,CNTNAP2,DISC1,ZMIZ1,BCAN
6_Member	GO Biological Processes	GO:0042063	gliogenesis	-6.55566	-4.52949	4.52949	13/249	13	1021,1031,4763,4781,6497,7223,7804,23380,25777,26011,27185,57178,57211	CDK6,CDKN2C,NF1,NFIB,SKI,TRPC4,LRP8,SRGAP2,SUN2,TENM4,DISC1,ZMIZ1,ADGRG6
6_Member	GO Biological Processes	GO:0008347	glial cell migration	-5.63478	-3.78896	3.78896	6/45	6	4763,7804,23380,25777,27185,57178	NF1,LRP8,SRGAP2,SUN2,DISC1,ZMIZ1
6_Member	GO Biological Processes	GO:0021801	cerebral cortex radial glia-guided migration	-5.50906	-3.67751	3.67751	5/27	5	7804,23380,25777,27185,57178	LRP8,SRGAP2,SUN2,DISC1,ZMIZ1
6_Member	GO Biological Processes	GO:0022030	telencephalon glial cell migration	-5.50906	-3.67751	3.67751	5/27	5	7804,23380,25777,27185,57178	LRP8,SRGAP2,SUN2,DISC1,ZMIZ1
6_Member	GO Biological Processes	GO:0021799	cerebral cortex radially oriented cell migration	-4.86714	-3.17295	3.17295	5/36	5	7804,23380,25777,27185,57178	LRP8,SRGAP2,SUN2,DISC1,ZMIZ1
6_Member	GO Biological Processes	GO:0021543	pallium development	-4.48757	-2.87623	2.87623	9/184	9	1021,4763,7804,23380,25777,26047,27185,57178,63827	CDK6,NF1,LRP8,SRGAP2,SUN2,CNTNAP2,DISC1,ZMIZ1,BCAN
6_Member	GO Biological Processes	GO:0021795	cerebral cortex cell migration	-4.24634	-2.68803	2.68803	5/48	5	7804,23380,25777,27185,57178	LRP8,SRGAP2,SUN2,DISC1,ZMIZ1
6_Member	GO Biological Processes	GO:0021987	cerebral cortex development	-4.05643	-2.55149	2.55149	10/126	10	4763,7804,23380,25777,26047,27185,57178,79648,81853,83696	NF1,LRP8,SRGAP2,SUN2,CNTNAP2,DISC1,ZMIZ1,MCPH1,TMEM14B,TRAPPC9
7_Member	Reactome Gene Sets	R-HSA-9675108	Nervous system development	-12.7357	-9.63581	9.63581	28/578	28	214,775,783,1284,1293,1400,2534,3786,4684,5062,5295,5306,5362,6092,6383,6586,6712,7223,10154,10451,23365,23380,25791,50509,56963,57211,84059,84448	ALCAM,CACNA1C,CACNB2,COL4A2,COL6A3,CRMP1,FYN,KCNQ3,NCAM1,PAK2,PIK3R1,PITPNA,PLXNA2,ROBO2,SDC2,SLIT3,SPTBN2,TRPC4,PLXNC1,VAV3,ARHGEF12,SRGAP2,NGEF,COL5A3,RGMA,ADGRG6,ADGRV1,ABLIM2
7_Member	Reactome Gene Sets	R-HSA-422475	Axon guidance	-11.5594	-8.6498	8.6498	26/553	26	214,775,783,1284,1293,1400,2534,3786,4684,5062,5295,5306,5362,6092,6383,6586,6712,7223,10154,10451,23365,23380,25791,50509,56963,84448	ALCAM,CACNA1C,CACNB2,COL4A2,COL6A3,CRMP1,FYN,KCNQ3,NCAM1,PAK2,PIK3R1,PITPNA,PLXNA2,ROBO2,SDC2,SLIT3,SPTBN2,TRPC4,PLXNC1,VAV3,ARHGEF12,SRGAP2,NGEF,COL5A3,RGMA,ABLIM2
7_Member	KEGG Pathway	hsa04360	Axon guidance	-8.15689	-5.83515	5.83515	13/182	13	2534,5062,5295,5362,6092,6586,7223,10154,23365,23380,25791,56963,84448	FYN,PAK2,PIK3R1,PLXNA2,ROBO2,SLIT3,TRPC4,PLXNC1,ARHGEF12,SRGAP2,NGEF,RGMA,ABLIM2
7_Member	Reactome Gene Sets	R-HSA-373752	Netrin-1 signaling	-5.36011	-3.55248	3.55248	6/50	6	2534,5306,6586,7223,56963,84448	FYN,PITPNA,SLIT3,TRPC4,RGMA,ABLIM2
8_Member	Reactome Gene Sets	R-HSA-1474244	Extracellular matrix organization	-12.6722	-9.59352	9.59352	21/300	21	176,780,831,1284,1293,1404,1462,3676,3914,4684,6383,7373,9378,9509,9644,50509,63827,80274,81578,136227,169044	ACAN,DDR1,CAST,COL4A2,COL6A3,HAPLN1,VCAN,ITGA4,LAMB3,NCAM1,SDC2,COL14A1,NRXN1,ADAMTS2,SH3PXD2A,COL5A3,BCAN,SCUBE1,COL21A1,COL26A1,COL22A1
8_Member	GO Cellular Components	GO:0062023	collagen-containing extracellular matrix	-8.38534	-6.01381	6.01381	19/415	19	176,348,1284,1293,1404,1462,3914,4684,6383,7078,7373,9509,50509,63827,79875,81578,136227,170689,346007	ACAN,APOE,COL4A2,COL6A3,HAPLN1,VCAN,LAMB3,NCAM1,SDC2,TIMP3,COL14A1,ADAMTS2,COL5A3,BCAN,THSD4,COL21A1,COL26A1,ADAMTS15,EYS
8_Member	GO Cellular Components	GO:0005788	endoplasmic reticulum lumen	-7.82949	-5.55568	5.55568	16/312	16	348,411,845,1284,1293,1462,4241,6383,7373,7473,50509,81578,136227,169044,285362,340075	APOE,ARSB,CASQ2,COL4A2,COL6A3,VCAN,MELTF,SDC2,COL14A1,WNT3,COL5A3,COL21A1,COL26A1,COL22A1,SUMF1,ARSI
8_Member	GO Cellular Components	GO:0031012	extracellular matrix	-7.75873	-5.50394	5.50394	21/555	21	176,348,1284,1293,1404,1462,3914,4684,6383,7078,7373,7473,9509,50509,63827,79875,81578,136227,169044,170689,346007	ACAN,APOE,COL4A2,COL6A3,HAPLN1,VCAN,LAMB3,NCAM1,SDC2,TIMP3,COL14A1,WNT3,ADAMTS2,COL5A3,BCAN,THSD4,COL21A1,COL26A1,COL22A1,ADAMTS15,EYS
8_Member	GO Cellular Components	GO:0030312	external encapsulating structure	-7.74531	-5.49362	5.49362	21/556	21	176,348,1284,1293,1404,1462,3914,4684,6383,7078,7373,7473,9509,50509,63827,79875,81578,136227,169044,170689,346007	ACAN,APOE,COL4A2,COL6A3,HAPLN1,VCAN,LAMB3,NCAM1,SDC2,TIMP3,COL14A1,WNT3,ADAMTS2,COL5A3,BCAN,THSD4,COL21A1,COL26A1,COL22A1,ADAMTS15,EYS
8_Member	Reactome Gene Sets	R-HSA-375165	NCAM signaling for neurite out-growth	-7.16752	-5.02428	5.02428	8/63	8	775,783,1284,1293,2534,4684,6712,50509	CACNA1C,CACNB2,COL4A2,COL6A3,FYN,NCAM1,SPTBN2,COL5A3
8_Member	Reactome Gene Sets	R-HSA-1474290	Collagen formation	-7.07239	-4.94563	4.94563	9/90	9	1284,1293,3914,7373,9509,50509,81578,136227,169044	COL4A2,COL6A3,LAMB3,COL14A1,ADAMTS2,COL5A3,COL21A1,COL26A1,COL22A1
8_Member	Reactome Gene Sets	R-HSA-8948216	Collagen chain trimerization	-7.03458	-4.91012	4.91012	7/44	7	1284,1293,7373,50509,81578,136227,169044	COL4A2,COL6A3,COL14A1,COL5A3,COL21A1,COL26A1,COL22A1
8_Member	Reactome Gene Sets	R-HSA-1650814	Collagen biosynthesis and modifying enzymes	-6.95399	-4.85084	4.85084	8/67	8	1284,1293,7373,9509,50509,81578,136227,169044	COL4A2,COL6A3,COL14A1,ADAMTS2,COL5A3,COL21A1,COL26A1,COL22A1
8_Member	GO Molecular Functions	GO:0005201	extracellular matrix structural constituent	-6.63243	-4.597	4.597	11/167	11	176,1284,1293,1404,1462,3914,7373,50509,79875,81578,169044	ACAN,COL4A2,COL6A3,HAPLN1,VCAN,LAMB3,COL14A1,COL5A3,THSD4,COL21A1,COL22A1
8_Member	Reactome Gene Sets	R-HSA-1474228	Degradation of the extracellular matrix	-6.40576	-4.41814	4.41814	10/140	10	176,831,1284,1293,3914,7373,50509,63827,80274,136227	ACAN,CAST,COL4A2,COL6A3,LAMB3,COL14A1,COL5A3,BCAN,SCUBE1,COL26A1
8_Member	GO Cellular Components	GO:0005581	collagen trimer	-6.14378	-4.21121	4.21121	8/85	8	1284,1293,7373,50509,81578,136227,169044,342035	COL4A2,COL6A3,COL14A1,COL5A3,COL21A1,COL26A1,COL22A1,GLDN
8_Member	Reactome Gene Sets	R-HSA-419037	NCAM1 interactions	-5.81651	-3.94579	3.94579	6/42	6	775,783,1284,1293,4684,50509	CACNA1C,CACNB2,COL4A2,COL6A3,NCAM1,COL5A3
8_Member	KEGG Pathway	hsa04974	Protein digestion and absorption	-5.50768	-3.67731	3.67731	8/103	8	1284,1293,6546,7373,50509,81578,136227,169044	COL4A2,COL6A3,SLC8A1,COL14A1,COL5A3,COL21A1,COL26A1,COL22A1
8_Member	Reactome Gene Sets	R-HSA-3000171	Non-integrin membrane-ECM interactions	-4.93551	-3.22321	3.22321	6/59	6	780,1284,3914,6383,9378,50509	DDR1,COL4A2,LAMB3,SDC2,NRXN1,COL5A3
8_Member	GO Molecular Functions	GO:0030020	extracellular matrix structural constituent conferring tensile strength	-4.58396	-2.94551	2.94551	5/41	5	1284,1293,7373,50509,81578	COL4A2,COL6A3,COL14A1,COL5A3,COL21A1
8_Member	GO Biological Processes	GO:0045229	external encapsulating structure organization	-3.42843	-2.05568	2.05568	14/270	14	1284,4763,7053,7373,9509,10516,50509,64386,79875,83716,169044,170689,256764,285590	COL4A2,NF1,TGM3,COL14A1,ADAMTS2,FBLN5,COL5A3,MMP25,THSD4,CRISPLD2,COL22A1,ADAMTS15,WDR72,SH3PXD2B
9_Member	GO Biological Processes	GO:0035239	tube morphogenesis	-11.9612	-8.98702	8.98702	29/670	29	348,780,947,1284,2138,2736,4036,4763,4781,4855,6095,6262,6497,7849,9955,10052,10451,11019,51684,54806,54828,55083,56913,56963,57178,57674,93649,196740,221981	APOE,DDR1,CD34,COL4A2,EYA1,GLI2,LRP2,NF1,NFIB,NOTCH4,RORA,RYR2,SKI,PAX8,HS3ST3A1,GJC1,VAV3,LIAS,SUFU,AHI1,BCAS3,KIF26B,C1GALT1,RGMA,ZMIZ1,RNF213,MYOCD,VSTM4,THSD7A
9_Member	GO Biological Processes	GO:0001568	blood vessel development	-8.45611	-6.07222	6.07222	21/506	21	196,348,947,1284,2138,4036,4763,4855,6092,6095,8854,10052,10451,51684,54828,56913,57178,57674,93649,196740,221981	AHR,APOE,CD34,COL4A2,EYA1,LRP2,NF1,NOTCH4,ROBO2,RORA,ALDH1A2,GJC1,VAV3,SUFU,BCAS3,C1GALT1,ZMIZ1,RNF213,MYOCD,VSTM4,THSD7A
9_Member	GO Biological Processes	GO:0001944	vasculature development	-8.16162	-5.83625	5.83625	21/526	21	196,348,947,1284,2138,4036,4763,4855,6092,6095,8854,10052,10451,51684,54828,56913,57178,57674,93649,196740,221981	AHR,APOE,CD34,COL4A2,EYA1,LRP2,NF1,NOTCH4,ROBO2,RORA,ALDH1A2,GJC1,VAV3,SUFU,BCAS3,C1GALT1,ZMIZ1,RNF213,MYOCD,VSTM4,THSD7A
9_Member	GO Biological Processes	GO:0048514	blood vessel morphogenesis	-6.76236	-4.70309	4.70309	17/422	17	348,947,1284,2138,4036,4763,4855,6095,10052,10451,54828,56913,57178,57674,93649,196740,221981	APOE,CD34,COL4A2,EYA1,LRP2,NF1,NOTCH4,RORA,GJC1,VAV3,BCAS3,C1GALT1,ZMIZ1,RNF213,MYOCD,VSTM4,THSD7A
9_Member	GO Biological Processes	GO:0060840	artery development	-5.63751	-3.79047	3.79047	8/99	8	348,2138,4036,4763,6092,51684,57178,93649	APOE,EYA1,LRP2,NF1,ROBO2,SUFU,ZMIZ1,MYOCD
9_Member	GO Biological Processes	GO:0048844	artery morphogenesis	-4.50581	-2.88737	2.88737	6/70	6	348,2138,4036,4763,57178,93649	APOE,EYA1,LRP2,NF1,ZMIZ1,MYOCD
10_Member	GO Biological Processes	GO:0098609	cell-cell adhesion	-11.9566	-8.98702	8.98702	26/531	26	214,947,1002,1006,1007,1496,3676,4685,6092,7373,7535,9369,9378,10611,11122,26011,29119,54549,55679,55714,57451,60437,64083,84059,152330,342035	ALCAM,CD34,CDH4,CDH8,CDH9,CTNNA2,ITGA4,NCAM2,ROBO2,COL14A1,ZAP70,NRXN3,NRXN1,PDLIM5,PTPRT,TENM4,CTNNA3,SDK2,LIMS2,TENM3,TENM2,CDH26,GOLPH3,ADGRV1,CNTN4,GLDN
10_Member	GO Molecular Functions	GO:0050839	cell adhesion molecule binding	-11.5947	-8.67087	8.67087	26/551	26	81,831,1002,1006,1007,1496,3084,3676,5062,6712,7112,7223,9369,9378,10611,11122,23085,26011,29119,50807,55714,57451,60437,143098,152330,342035	ACTN4,CAST,CDH4,CDH8,CDH9,CTNNA2,NRG1,ITGA4,PAK2,SPTBN2,TMPO,TRPC4,NRXN3,NRXN1,PDLIM5,PTPRT,ERC1,TENM4,CTNNA3,ASAP1,TENM3,TENM2,CDH26,MPP7,CNTN4,GLDN
10_Member	GO Cellular Components	GO:0005911	cell-cell junction	-8.39606	-6.02045	6.02045	21/510	21	1002,1006,1007,1496,5062,5295,6546,6712,7223,7409,7535,8189,9223,10052,10611,26047,29119,54806,55679,60437,143098	CDH4,CDH8,CDH9,CTNNA2,PAK2,PIK3R1,SLC8A1,SPTBN2,TRPC4,VAV1,ZAP70,SYMPK,MAGI1,GJC1,PDLIM5,CNTNAP2,CTNNA3,AHI1,LIMS2,CDH26,MPP7
10_Member	GO Molecular Functions	GO:0045296	cadherin binding	-7.4354	-5.25289	5.25289	16/333	16	831,1002,1006,1007,1496,5062,6712,7112,7223,10611,11122,23085,29119,50807,60437,143098	CAST,CDH4,CDH8,CDH9,CTNNA2,PAK2,SPTBN2,TMPO,TRPC4,PDLIM5,PTPRT,ERC1,CTNNA3,ASAP1,CDH26,MPP7
10_Member	GO Cellular Components	GO:0019897	extrinsic component of plasma membrane	-6.20969	-4.26514	4.26514	10/147	10	640,1002,1006,1007,1496,2534,6616,7535,10160,60437	BLK,CDH4,CDH8,CDH9,CTNNA2,FYN,SNAP25,ZAP70,FARP1,CDH26
10_Member	Reactome Gene Sets	R-HSA-1500931	Cell-Cell communication	-5.73588	-3.87404	3.87404	9/129		81,1002,1006,1007,2534,3914,5295,54549,55679	ACTN4,CDH4,CDH8,CDH9,FYN,LAMB3,PIK3R1,SDK2,LIMS2
10_Member	GO Biological Processes	GO:0098742	cell-cell adhesion via plasma-membrane adhesion molecules	-5.53646	-3.69903	3.69903	12/260	12	214,1002,1006,1007,6092,11122,26011,54549,55714,57451,60437,152330	ALCAM,CDH4,CDH8,CDH9,ROBO2,PTPRT,TENM4,SDK2,TENM3,TENM2,CDH26,CNTN4
10_Member	GO Cellular Components	GO:0005912	adherens junction	-5.30626	-3.50871	3.50871	10/185	10	1002,1006,1007,1496,9223,10611,29119,54806,60437,143098	CDH4,CDH8,CDH9,CTNNA2,MAGI1,PDLIM5,CTNNA3,AHI1,CDH26,MPP7
10_Member	GO Cellular Components	GO:0016342	catenin complex	-5.19805	-3.42244	3.42244	5/31		1002,1006,1007,1496,60437	CDH4,CDH8,CDH9,CTNNA2,CDH26
10_Member	GO Cellular Components	GO:0019898	extrinsic component of membrane	-5.08413	-3.33859	3.33859	12/288	12	640,1002,1006,1007,1496,2534,5295,6616,7535,8224,10160,60437	BLK,CDH4,CDH8,CDH9,CTNNA2,FYN,PIK3R1,SNAP25,ZAP70,SYN3,FARP1,CDH26
10_Member	GO Biological Processes	GO:0007156	homophilic cell adhesion via plasma membrane adhesion molecules	-4.82066	-3.13146	3.13146	9/167	9	1002,1006,1007,6092,11122,54549,55714,60437,152330	CDH4,CDH8,CDH9,ROBO2,PTPRT,SDK2,TENM3,CDH26,CNTN4
10_Member	GO Biological Processes	GO:0045216	cell-cell junction organization	-4.56255	-2.92878	2.92878	9/180	9	1002,1006,1007,5062,10052,25861,55679,60437,143098	CDH4,CDH8,CDH9,PAK2,GJC1,WHRN,LIMS2,CDH26,MPP7
10_Member	GO Biological Processes	GO:0007157	heterophilic cell-cell adhesion via plasma membrane cell adhesion molecules	-4.07725	-2.5676	2.5676	5/52	5	214,1002,26011,55714,57451	ALCAM,CDH4,TENM4,TENM3,TENM2
10_Member	GO Biological Processes	GO:0034332	adherens junction organization	-4.07725	-2.5676	2.5676	5/52	5	1002,1006,1007,5062,60437	CDH4,CDH8,CDH9,PAK2,CDH26
10_Member	GO Biological Processes	GO:0044331	cell-cell adhesion mediated by cadherin	-4.03508	-2.53699	2.53699	4/28	4	1002,1006,1007,60437	CDH4,CDH8,CDH9,CDH26
11_Member	GO Biological Processes	GO:0003013	circulatory system process	-11.8055	-8.85174	8.85174	25/495	25	348,654,775,781,783,845,947,2534,2740,4036,5125,5139,5144,5592,6262,6546,6869,8398,8671,10052,10242,80005,81539,83988,196740	APOE,BMP6,CACNA1C,CACNA2D1,CACNB2,CASQ2,CD34,FYN,GLP1R,LRP2,PCSK5,PDE3A,PDE4D,PRKG1,RYR2,SLC8A1,TACR1,PLA2G6,SLC4A4,GJC1,KCNMB2,DOCK5,SLC38A1,NCALD,VSTM4
11_Member	GO Biological Processes	GO:0008015	blood circulation	-10.2392	-7.56257	7.56257	21/403	21	348,654,775,781,783,845,947,2740,5125,5139,5144,5592,6262,6546,6869,8398,10052,10242,80005,83988,196740	APOE,BMP6,CACNA1C,CACNA2D1,CACNB2,CASQ2,CD34,GLP1R,PCSK5,PDE3A,PDE4D,PRKG1,RYR2,SLC8A1,TACR1,PLA2G6,GJC1,KCNMB2,DOCK5,NCALD,VSTM4
11_Member	GO Biological Processes	GO:0003018	vascular process in circulatory system	-6.2482	-4.29444	4.29444	13/265	13	348,654,4036,5139,5592,6546,6869,8398,8671,10242,80005,81539,196740	APOE,BMP6,LRP2,PDE3A,PRKG1,SLC8A1,TACR1,PLA2G6,SLC4A4,KCNMB2,DOCK5,SLC38A1,VSTM4
12_Member	GO Biological Processes	GO:0050807	regulation of synapse organization	-11.6216	-8.68309	8.68309	18/234	18	348,1006,1496,2534,4739,4763,4916,6092,7804,9148,9378,10154,10160,10611,23316,25791,27185,50807	APOE,CDH8,CTNNA2,FYN,NEDD9,NF1,NTRK3,ROBO2,LRP8,NEURL1,NRXN1,PLXNC1,FARP1,PDLIM5,CUX2,NGEF,DISC1,ASAP1
12_Member	GO Biological Processes	GO:0050803	regulation of synapse structure or activity	-11.4361	-8.57509	8.57509	18/240	18	348,1006,1496,2534,4739,4763,4916,6092,7804,9148,9378,10154,10160,10611,23316,25791,27185,50807	APOE,CDH8,CTNNA2,FYN,NEDD9,NF1,NTRK3,ROBO2,LRP8,NEURL1,NRXN1,PLXNC1,FARP1,PDLIM5,CUX2,NGEF,DISC1,ASAP1
12_Member	GO Biological Processes	GO:0099175	regulation of postsynapse organization	-7.92478	-5.63446	5.63446	10/97	10	348,2534,4739,4763,7804,10611,23316,25791,27185,50807	APOE,FYN,NEDD9,NF1,LRP8,PDLIM5,CUX2,NGEF,DISC1,ASAP1
12_Member	GO Biological Processes	GO:0060998	regulation of dendritic spine development	-6.40152	-4.41679	4.41679	7/54	7	348,7804,9148,23316,25791,27185,50807	APOE,LRP8,NEURL1,CUX2,NGEF,DISC1,ASAP1
12_Member	GO Biological Processes	GO:0010976	positive regulation of neuron projection development	-5.03595	-3.30342	3.30342	9/157	9	348,411,780,2534,4916,7804,23316,27185,55714	APOE,ARSB,DDR1,FYN,NTRK3,LRP8,CUX2,DISC1,TENM3
12_Member	GO Biological Processes	GO:0060999	positive regulation of dendritic spine development	-3.64777	-2.2372	2.2372	4/35	4	348,7804,9148,23316	APOE,LRP8,NEURL1,CUX2
12_Member	GO Biological Processes	GO:0051963	regulation of synapse assembly	-3.33372	-1.97734	1.97734	6/114	6	4916,6092,9378,10160,10611,23316	NTRK3,ROBO2,NRXN1,FARP1,PDLIM5,CUX2
13_Member	GO Biological Processes	GO:0034330	cell junction organization	-11.4672	-8.58255	8.58255	25/513	25	348,783,831,1002,1006,1007,2066,2534,4131,4916,5062,5064,6712,9378,10052,10160,23085,23380,25861,26059,54549,55679,60437,63827,143098	APOE,CACNB2,CAST,CDH4,CDH8,CDH9,ERBB4,FYN,MAP1B,NTRK3,PAK2,PALM,SPTBN2,NRXN1,GJC1,FARP1,ERC1,SRGAP2,WHRN,ERC2,SDK2,LIMS2,CDH26,BCAN,MPP7
13_Member	GO Biological Processes	GO:0050808	synapse organization	-8.57519	-6.16991	6.16991	17/317	17	348,783,831,1007,2066,2534,4131,4916,5064,6712,9378,10160,23085,23380,26059,54549,63827	APOE,CACNB2,CAST,CDH9,ERBB4,FYN,MAP1B,NTRK3,PALM,SPTBN2,NRXN1,FARP1,ERC1,SRGAP2,ERC2,SDK2,BCAN
13_Member	GO Biological Processes	GO:0034329	cell junction assembly	-7.72932	-5.48374	5.48374	15/275	15	1002,1006,1007,2066,4131,4916,5062,6712,9378,10052,10160,23380,54549,60437,143098	CDH4,CDH8,CDH9,ERBB4,MAP1B,NTRK3,PAK2,SPTBN2,NRXN1,GJC1,FARP1,SRGAP2,SDK2,CDH26,MPP7
13_Member	GO Biological Processes	GO:0007416	synapse assembly	-6.42182	-4.43252	4.43252	9/107	9	1007,2066,4131,4916,6712,9378,10160,23380,54549	CDH9,ERBB4,MAP1B,NTRK3,SPTBN2,NRXN1,FARP1,SRGAP2,SDK2
14_Member	GO Biological Processes	GO:0045785	positive regulation of cell adhesion	-11.2206	-8.39131	8.39131	24/482	24	1021,1378,2534,2651,2736,3117,3676,4739,6604,6777,7409,7535,9223,10451,27185,55083,55604,55679,57178,57580,79679,80005,84433,136227	CDK6,CR1,FYN,GCNT2,GLI2,HLA-DQA1,ITGA4,NEDD9,SMARCD3,STAT5B,VAV1,ZAP70,MAGI1,VAV3,DISC1,KIF26B,CARMIL1,LIMS2,ZMIZ1,PREX1,VTCN1,DOCK5,CARD11,COL26A1
14_Member	GO Biological Processes	GO:0022407	regulation of cell-cell adhesion	-7.22063	-5.07257	5.07257	19/491	19	654,1378,2534,2651,2736,3117,3676,4855,5592,6604,6777,7409,7535,9223,55083,55714,57178,79679,84433	BMP6,CR1,FYN,GCNT2,GLI2,HLA-DQA1,ITGA4,NOTCH4,PRKG1,SMARCD3,STAT5B,VAV1,ZAP70,MAGI1,KIF26B,TENM3,ZMIZ1,VTCN1,CARD11
14_Member	GO Biological Processes	GO:0022409	positive regulation of cell-cell adhesion	-6.8491	-4.77656	4.77656	15/321	15	1378,2534,2651,2736,3117,3676,6604,6777,7409,7535,9223,55083,57178,79679,84433	CR1,FYN,GCNT2,GLI2,HLA-DQA1,ITGA4,SMARCD3,STAT5B,VAV1,ZAP70,MAGI1,KIF26B,ZMIZ1,VTCN1,CARD11
14_Member	GO Biological Processes	GO:0050900	leukocyte migration	-6.65661	-4.61742	4.61742	13/244	13	947,2534,3676,4739,4763,5142,5295,6777,7409,7535,10451,57580,64083	CD34,FYN,ITGA4,NEDD9,NF1,PDE4B,PIK3R1,STAT5B,VAV1,ZAP70,VAV3,PREX1,GOLPH3
14_Member	GO Biological Processes	GO:1903039	positive regulation of leukocyte cell-cell adhesion	-5.31938	-3.51944	3.51944	12/273	12	1378,2534,2736,3117,3676,6604,6777,7409,7535,57178,79679,84433	CR1,FYN,GLI2,HLA-DQA1,ITGA4,SMARCD3,STAT5B,VAV1,ZAP70,ZMIZ1,VTCN1,CARD11
14_Member	GO Biological Processes	GO:0051251	positive regulation of lymphocyte activation	-5.24014	-3.4545	3.4545	13/327	13	1378,2534,2736,3117,6604,6777,6869,7409,7535,10451,57178,79679,84433	CR1,FYN,GLI2,HLA-DQA1,SMARCD3,STAT5B,TACR1,VAV1,ZAP70,VAV3,ZMIZ1,VTCN1,CARD11
14_Member	GO Biological Processes	GO:0050870	positive regulation of T cell activation	-4.9431	-3.22793	3.22793	11/249	11	1378,2534,2736,3117,6604,6777,7409,7535,57178,79679,84433	CR1,FYN,GLI2,HLA-DQA1,SMARCD3,STAT5B,VAV1,ZAP70,ZMIZ1,VTCN1,CARD11
14_Member	GO Biological Processes	GO:0030217	T cell differentiation	-4.69867	-3.03014	3.03014	9/173	9	860,1021,5295,6095,6777,7409,7535,57580,84433	RUNX2,CDK6,PIK3R1,RORA,STAT5B,VAV1,ZAP70,PREX1,CARD11
14_Member	GO Biological Processes	GO:0051249	regulation of lymphocyte activation	-4.47082	-2.86566	2.86566	15/503	15	196,1378,2534,2736,3117,4739,6604,6777,6869,7409,7535,10451,57178,79679,84433	AHR,CR1,FYN,GLI2,HLA-DQA1,NEDD9,SMARCD3,STAT5B,TACR1,VAV1,ZAP70,VAV3,ZMIZ1,VTCN1,CARD11
14_Member	GO Biological Processes	GO:0046649	lymphocyte activation	-4.45584	-2.85357	2.85357	22/464	22	860,1021,2534,2956,3146,3589,3601,3676,4277,5295,6095,6777,7409,7462,7535,8456,9734,57580,60437,84433,161882,100507436	RUNX2,CDK6,FYN,MSH6,HMGB1,IL11,IL15RA,ITGA4,MICB,PIK3R1,RORA,STAT5B,VAV1,LAT2,ZAP70,FOXN1,HDAC9,PREX1,CDH26,CARD11,ZFPM1,MICA
14_Member	GO Biological Processes	GO:0030098	lymphocyte differentiation	-4.32789	-2.75218	2.75218	16/280	16	860,1021,3146,3589,3601,3676,5295,6095,6777,7409,7535,8456,9734,57580,84433,161882	RUNX2,CDK6,HMGB1,IL11,IL15RA,ITGA4,PIK3R1,RORA,STAT5B,VAV1,ZAP70,FOXN1,HDAC9,PREX1,CARD11,ZFPM1
14_Member	GO Biological Processes	GO:0042110	T cell activation	-4.15102	-2.62401	2.62401	11/304	11	860,1021,2534,5295,6095,6777,7409,7535,57580,60437,84433	RUNX2,CDK6,FYN,PIK3R1,RORA,STAT5B,VAV1,ZAP70,PREX1,CDH26,CARD11
14_Member	GO Biological Processes	GO:1903131	mononuclear cell differentiation	-4.10068	-2.58455	2.58455	17/324	17	860,1021,3146,3428,3589,3601,3676,5295,6095,6777,7409,7535,8456,9734,57580,84433,161882	RUNX2,CDK6,HMGB1,IFI16,IL11,IL15RA,ITGA4,PIK3R1,RORA,STAT5B,VAV1,ZAP70,FOXN1,HDAC9,PREX1,CARD11,ZFPM1
14_Member	GO Biological Processes	GO:0002521	leukocyte differentiation	-3.85605	-2.39665	2.39665	19/406	19	860,1021,3146,3428,3589,3601,3676,4763,5295,6095,6777,7409,7535,8456,9644,9734,57580,84433,161882	RUNX2,CDK6,HMGB1,IFI16,IL11,IL15RA,ITGA4,NF1,PIK3R1,RORA,STAT5B,VAV1,ZAP70,FOXN1,SH3PXD2A,HDAC9,PREX1,CARD11,ZFPM1
15_Member	Reactome Gene Sets	R-HSA-9013149	RAC1 GTPase cycle	-11.1613	-8.35148	8.35148	16/185	16	29,1795,5062,5295,7112,7409,7456,10160,10451,23380,25791,26230,57580,80005,143098,221178	ABR,DOCK3,PAK2,PIK3R1,TMPO,VAV1,WIPF1,FARP1,VAV3,SRGAP2,NGEF,TIAM2,PREX1,DOCK5,MPP7,SPATA13
15_Member	GO Molecular Functions	GO:0008047	enzyme activator activity	-10.0752	-7.41467	7.41467	25/596	25	29,348,860,1795,1839,2066,2534,3084,4763,5062,5295,5525,9644,10451,11069,23365,23380,26230,50807,51422,54828,57551,57580,80005,285590	ABR,APOE,RUNX2,DOCK3,HBEGF,ERBB4,FYN,NRG1,NF1,PAK2,PIK3R1,PPP2R5A,SH3PXD2A,VAV3,RAPGEF4,ARHGEF12,SRGAP2,TIAM2,ASAP1,PRKAG2,BCAS3,TAOK1,PREX1,DOCK5,SH3PXD2B
15_Member	Reactome Gene Sets	R-HSA-9013148	CDC42 GTPase cycle	-9.00867	-6.51624	6.51624	13/155	13	29,5062,5295,7112,7456,9644,10160,10451,23365,23380,25791,57580,221178	ABR,PAK2,PIK3R1,TMPO,WIPF1,SH3PXD2A,FARP1,VAV3,ARHGEF12,SRGAP2,NGEF,PREX1,SPATA13
15_Member	Reactome Gene Sets	R-HSA-193648	NRAGE signals death through JNK	-8.72171	-6.28928	6.28928	9/59	9	29,7409,10451,23365,25791,26230,26574,50650,57580	ABR,VAV1,VAV3,ARHGEF12,NGEF,TIAM2,AATF,ARHGEF3,PREX1
15_Member	Reactome Gene Sets	R-HSA-9012999	RHO GTPase cycle	-8.59594	-6.18625	6.18625	20/449	20	29,1795,5062,5295,7112,7409,7456,7535,9644,10160,10451,23365,23380,25791,26230,50650,57580,80005,143098,221178	ABR,DOCK3,PAK2,PIK3R1,TMPO,VAV1,WIPF1,ZAP70,SH3PXD2A,FARP1,VAV3,ARHGEF12,SRGAP2,NGEF,TIAM2,ARHGEF3,PREX1,DOCK5,MPP7,SPATA13
15_Member	Reactome Gene Sets	R-HSA-9013408	RHOG GTPase cycle	-7.82606	-5.55548	5.55548	9/74	9	1795,5062,5295,7112,7409,10451,57580,80005,143098	DOCK3,PAK2,PIK3R1,TMPO,VAV1,VAV3,PREX1,DOCK5,MPP7
15_Member	Reactome Gene Sets	R-HSA-204998	Cell death signalling via NRAGE, NRIF and NADE	-7.72229	-5.48274	5.48274	9/76	9	29,7409,10451,23365,25791,26230,26574,50650,57580	ABR,VAV1,VAV3,ARHGEF12,NGEF,TIAM2,AATF,ARHGEF3,PREX1
15_Member	GO Biological Processes	GO:0043087	regulation of GTPase activity	-7.68506	-5.46312	5.46312	17/364	17	29,4739,4763,4916,5362,5592,7409,10154,10451,11069,23380,25791,26230,50807,54828,56963,57580	ABR,NEDD9,NF1,NTRK3,PLXNA2,PRKG1,VAV1,PLXNC1,VAV3,RAPGEF4,SRGAP2,NGEF,TIAM2,ASAP1,BCAS3,RGMA,PREX1
15_Member	GO Molecular Functions	GO:0140678	molecular function inhibitor activity	-7.5905	-5.3827	5.3827	24/733	24	29,831,1031,1293,1795,2917,5130,6497,7078,7409,10160,10242,10451,11069,23365,25791,26230,50650,51422,54576,57580,80005,84059,221178	ABR,CAST,CDKN2C,COL6A3,DOCK3,GRM7,PCYT1A,SKI,TIMP3,VAV1,FARP1,KCNMB2,VAV3,RAPGEF4,ARHGEF12,NGEF,TIAM2,ARHGEF3,PRKAG2,UGT1A8,PREX1,DOCK5,ADGRV1,SPATA13
15_Member	Reactome Gene Sets	R-HSA-416482	G alpha (12/13) signalling events	-7.52366	-5.32414	5.32414	9/80	9	29,2786,7409,10451,23365,25791,26230,50650,57580	ABR,GNG4,VAV1,VAV3,ARHGEF12,NGEF,TIAM2,ARHGEF3,PREX1
15_Member	Reactome Gene Sets	R-HSA-9013404	RAC2 GTPase cycle	-7.15797	-5.02187	5.02187	9/88	9	29,1795,5062,5295,7112,7409,10451,57580,143098	ABR,DOCK3,PAK2,PIK3R1,TMPO,VAV1,VAV3,PREX1,MPP7
15_Member	GO Molecular Functions	GO:0005085	guanyl-nucleotide exchange factor activity	-7.01918	-4.90058	4.90058	13/227	13	29,1795,7409,10160,10451,11069,23365,25791,26230,50650,57580,80005,221178	ABR,DOCK3,VAV1,FARP1,VAV3,RAPGEF4,ARHGEF12,NGEF,TIAM2,ARHGEF3,PREX1,DOCK5,SPATA13
15_Member	Reactome Gene Sets	R-HSA-193704	p75 NTR receptor-mediated signalling	-6.78893	-4.72447	4.72447	9/97	9	29,7409,10451,23365,25791,26230,26574,50650,57580	ABR,VAV1,VAV3,ARHGEF12,NGEF,TIAM2,AATF,ARHGEF3,PREX1
15_Member	Reactome Gene Sets	R-HSA-194315	Signaling by Rho GTPases	-6.62001	-4.58644	4.58644	22/707	22	29,1795,5062,5295,5525,7112,7409,7456,7535,9644,10160,10451,23365,23380,25791,26230,50650,57551,57580,80005,143098,221178	ABR,DOCK3,PAK2,PIK3R1,PPP2R5A,TMPO,VAV1,WIPF1,ZAP70,SH3PXD2A,FARP1,VAV3,ARHGEF12,SRGAP2,NGEF,TIAM2,ARHGEF3,TAOK1,PREX1,DOCK5,MPP7,SPATA13
15_Member	Reactome Gene Sets	R-HSA-9716542	Signaling by Rho GTPases, Miro GTPases and RHOBTB3	-6.4559	-4.45638	4.45638	22/723	22	29,1795,5062,5295,5525,7112,7409,7456,7535,9644,10160,10451,23365,23380,25791,26230,50650,57551,57580,80005,143098,221178	ABR,DOCK3,PAK2,PIK3R1,PPP2R5A,TMPO,VAV1,WIPF1,ZAP70,SH3PXD2A,FARP1,VAV3,ARHGEF12,SRGAP2,NGEF,TIAM2,ARHGEF3,TAOK1,PREX1,DOCK5,MPP7,SPATA13
15_Member	GO Biological Processes	GO:0051056	regulation of small GTPase mediated signal transduction	-6.32971	-4.36812	4.36812	20/298	20	29,348,1795,2840,4763,7409,9901,10451,23365,23380,25791,26230,50650,50861,51571,57580,58504,84952,157285,221178	ABR,APOE,DOCK3,GPR17,NF1,VAV1,SRGAP3,VAV3,ARHGEF12,SRGAP2,NGEF,TIAM2,ARHGEF3,STMN3,CYRIB,PREX1,ARHGAP22,CGNL1,PRAG1,SPATA13
15_Member	Reactome Gene Sets	R-HSA-8980692	RHOA GTPase cycle	-6.20969	-4.26514	4.26514	10/147	10	29,5295,7112,7409,10160,10451,23365,25791,50650,57580	ABR,PIK3R1,TMPO,VAV1,FARP1,VAV3,ARHGEF12,NGEF,ARHGEF3,PREX1
15_Member	GO Biological Processes	GO:0043547	positive regulation of GTPase activity	-6.12063	-4.19393	4.19393	13/272	13	29,4739,4763,4916,7409,11069,23380,25791,26230,50807,54828,56963,57580	ABR,NEDD9,NF1,NTRK3,VAV1,RAPGEF4,SRGAP2,NGEF,TIAM2,ASAP1,BCAS3,RGMA,PREX1
15_Member	GO Molecular Functions	GO:0030695	GTPase regulator activity	-5.16353	-3.40111	3.40111	16/495	16	29,1795,4763,7409,10160,10451,11069,23365,23380,25791,26230,50650,50807,57580,80005,221178	ABR,DOCK3,NF1,VAV1,FARP1,VAV3,RAPGEF4,ARHGEF12,SRGAP2,NGEF,TIAM2,ARHGEF3,ASAP1,PREX1,DOCK5,SPATA13
15_Member	GO Molecular Functions	GO:0060589	nucleoside-triphosphatase regulator activity	-5.16353	-3.40111	3.40111	16/495	16	29,1795,4763,7409,10160,10451,11069,23365,23380,25791,26230,50650,50807,57580,80005,221178	ABR,DOCK3,NF1,VAV1,FARP1,VAV3,RAPGEF4,ARHGEF12,SRGAP2,NGEF,TIAM2,ARHGEF3,ASAP1,PREX1,DOCK5,SPATA13
15_Member	GO Molecular Functions	GO:0005096	GTPase activator activity	-4.89809	-3.19615	3.19615	17/280	17	29,577,1795,4763,8498,9901,10451,11069,23365,23380,26230,50807,57580,58504,79890,80005,116987	ABR,ADGRB3,DOCK3,NF1,RANBP3,SRGAP3,VAV3,RAPGEF4,ARHGEF12,SRGAP2,TIAM2,ASAP1,PREX1,ARHGAP22,RIN3,DOCK5,AGAP1
15_Member	Reactome Gene Sets	R-HSA-9013423	RAC3 GTPase cycle	-4.76623	-3.08795	3.08795	7/94	7	29,5062,5295,7112,23380,57580,143098	ABR,PAK2,PIK3R1,TMPO,SRGAP2,PREX1,MPP7
15_Member	GO Biological Processes	GO:0090630	activation of GTPase activity	-3.27378	-1.92594	1.92594	6/117	6	29,4739,4916,25791,26230,54828	ABR,NEDD9,NTRK3,NGEF,TIAM2,BCAS3
16_Member	GO Biological Processes	GO:0050804	modulation of chemical synaptic transmission	-11.1268	-8.33675	8.33675	24/487	24	29,348,2534,2550,2917,4131,4763,5071,5334,6344,6616,6869,7804,8224,8398,9148,9378,10590,23085,23316,26059,27185,81539,152330	ABR,APOE,FYN,GABBR1,GRM7,MAP1B,NF1,PRKN,PLCL1,SCTR,SNAP25,TACR1,LRP8,SYN3,PLA2G6,NEURL1,NRXN1,SCGN,ERC1,CUX2,ERC2,DISC1,SLC38A1,CNTN4
16_Member	GO Biological Processes	GO:0099177	regulation of trans-synaptic signaling	-11.1082	-8.33053	8.33053	24/488	24	29,348,2534,2550,2917,4131,4763,5071,5334,6344,6616,6869,7804,8224,8398,9148,9378,10590,23085,23316,26059,27185,81539,152330	ABR,APOE,FYN,GABBR1,GRM7,MAP1B,NF1,PRKN,PLCL1,SCTR,SNAP25,TACR1,LRP8,SYN3,PLA2G6,NEURL1,NRXN1,SCGN,ERC1,CUX2,ERC2,DISC1,SLC38A1,CNTN4
16_Member	GO Cellular Components	GO:0097060	synaptic membrane	-10.5032	-7.80122	7.80122	21/390	21	491,775,1006,1007,2066,2550,2560,2567,2917,3761,4916,6546,6616,9378,10160,23085,23345,23380,26059,57451,149111	ATP2B2,CACNA1C,CDH8,CDH9,ERBB4,GABBR1,GABRB1,GABRG3,GRM7,KCNJ4,NTRK3,SLC8A1,SNAP25,NRXN1,FARP1,ERC1,SYNE1,SRGAP2,ERC2,TENM2,CNIH3
16_Member	GO Cellular Components	GO:0045211	postsynaptic membrane	-8.56245	-6.16153	6.16153	16/277	16	491,775,1007,2066,2550,2560,2567,2917,3761,4916,6546,10160,23345,23380,57451,149111	ATP2B2,CACNA1C,CDH9,ERBB4,GABBR1,GABRB1,GABRG3,GRM7,KCNJ4,NTRK3,SLC8A1,FARP1,SYNE1,SRGAP2,TENM2,CNIH3
16_Member	GO Cellular Components	GO:0098793	presynapse	-8.31547	-5.95987	5.95987	22/566	22	491,783,1006,1007,2066,2550,2560,2917,4763,5071,5142,6546,6616,6712,7287,8224,9378,10590,10611,23085,26059,27185	ATP2B2,CACNB2,CDH8,CDH9,ERBB4,GABBR1,GABRB1,GRM7,NF1,PRKN,PDE4B,SLC8A1,SNAP25,SPTBN2,TULP1,SYN3,NRXN1,SCGN,PDLIM5,ERC1,ERC2,DISC1
16_Member	GO Biological Processes	GO:0099537	trans-synaptic signaling	-8.16822	-5.83919	5.83919	19/428	19	348,783,1006,2550,2560,2567,2917,3786,4763,5071,6616,7804,8224,9378,10052,10160,23085,26059,27115	APOE,CACNB2,CDH8,GABBR1,GABRB1,GABRG3,GRM7,KCNQ3,NF1,PRKN,SNAP25,LRP8,SYN3,NRXN1,GJC1,FARP1,ERC1,ERC2,PDE7B
16_Member	GO Biological Processes	GO:0099536	synaptic signaling	-7.71185	-5.47581	5.47581	19/457	19	348,783,1006,2550,2560,2567,2917,3786,4763,5071,6616,7804,8224,9378,10052,10160,23085,26059,27115	APOE,CACNB2,CDH8,GABBR1,GABRB1,GABRG3,GRM7,KCNQ3,NF1,PRKN,SNAP25,LRP8,SYN3,NRXN1,GJC1,FARP1,ERC1,ERC2,PDE7B
16_Member	GO Cellular Components	GO:0098978	glutamatergic synapse	-7.69256	-5.46312	5.46312	18/410	18	29,348,491,1006,2066,2550,4763,4916,5062,6616,6712,8224,10154,10160,26059,27185,50807,63827	ABR,APOE,ATP2B2,CDH8,ERBB4,GABBR1,NF1,NTRK3,PAK2,SNAP25,SPTBN2,SYN3,PLXNC1,FARP1,ERC2,DISC1,ASAP1,BCAN
16_Member	GO Biological Processes	GO:0007268	chemical synaptic transmission	-7.67642	-5.46019	5.46019	18/411	18	348,783,1006,2550,2560,2567,2917,3786,4763,5071,6616,7804,8224,9378,10052,23085,26059,27115	APOE,CACNB2,CDH8,GABBR1,GABRB1,GABRG3,GRM7,KCNQ3,NF1,PRKN,SNAP25,LRP8,SYN3,NRXN1,GJC1,ERC1,ERC2,PDE7B
16_Member	GO Biological Processes	GO:0098916	anterograde trans-synaptic signaling	-7.67642	-5.46019	5.46019	18/411	18	348,783,1006,2550,2560,2567,2917,3786,4763,5071,6616,7804,8224,9378,10052,23085,26059,27115	APOE,CACNB2,CDH8,GABBR1,GABRB1,GABRG3,GRM7,KCNQ3,NF1,PRKN,SNAP25,LRP8,SYN3,NRXN1,GJC1,ERC1,ERC2,PDE7B
16_Member	GO Cellular Components	GO:0042734	presynaptic membrane	-5.09269	-3.34197	3.34197	13/164	13	491,1007,1211,2066,2550,2560,6616,8745,9378,9627,23085,26059,401190	ATP2B2,CDH9,CLTA,ERBB4,GABBR1,GABRB1,SNAP25,ADAM23,NRXN1,SNCAIP,ERC1,ERC2,RGS7BP
16_Member	GO Cellular Components	GO:0098982	GABA-ergic synapse	-5.08871	-3.34197	3.34197	7/84	7	491,2066,2550,2560,2567,26059,27185	ATP2B2,ERBB4,GABBR1,GABRB1,GABRG3,ERC2,DISC1
17_Member	GO Biological Processes	GO:0007167	enzyme-linked receptor protein signaling pathway	-11.1249	-8.33675	8.33675	27/626	27	640,654,780,860,1284,1839,2066,2534,2651,2690,3073,3084,4739,4916,5062,5295,6497,6777,7409,7535,11122,25791,54806,56963,57178,63978,64750	BLK,BMP6,DDR1,RUNX2,COL4A2,HBEGF,ERBB4,FYN,GCNT2,GHR,HEXA,NRG1,NEDD9,NTRK3,PAK2,PIK3R1,SKI,STAT5B,VAV1,ZAP70,PTPRT,NGEF,AHI1,RGMA,ZMIZ1,PRDM14,SMURF2
17_Member	GO Biological Processes	GO:0007169	transmembrane receptor protein tyrosine kinase signaling pathway	-8.36835	-6.00085	6.00085	19/416	19	640,780,1284,1839,2066,2534,2690,3084,4739,4916,5062,5295,6777,7409,7535,11122,25791,54806,63978	BLK,DDR1,COL4A2,HBEGF,ERBB4,FYN,GHR,NRG1,NEDD9,NTRK3,PAK2,PIK3R1,STAT5B,VAV1,ZAP70,PTPRT,NGEF,AHI1,PRDM14
17_Member	Reactome Gene Sets	R-HSA-9006934	Signaling by Receptor Tyrosine Kinases	-7.47522	-5.28113	5.28113	20/524	20	348,1284,1293,1795,1839,2066,2534,2560,2567,3084,3914,4916,5062,5125,5295,6777,7409,10451,50509,51741	APOE,COL4A2,COL6A3,DOCK3,HBEGF,ERBB4,FYN,GABRB1,GABRG3,NRG1,LAMB3,NTRK3,PAK2,PCSK5,PIK3R1,STAT5B,VAV1,VAV3,COL5A3,WWOX
18_Member	Reactome Gene Sets	R-HSA-112316	Neuronal System	-10.951	-8.2033	8.2033	22/410	22	781,783,2066,2550,2560,2567,2786,3084,3761,3786,4916,6616,8224,9132,9369,9378,10052,10242,10611,51422,81539,83988	CACNA2D1,CACNB2,ERBB4,GABBR1,GABRB1,GABRG3,GNG4,NRG1,KCNJ4,KCNQ3,NTRK3,SNAP25,SYN3,KCNQ4,NRXN3,NRXN1,GJC1,KCNMB2,PDLIM5,PRKAG2,SLC38A1,NCALD
18_Member	Reactome Gene Sets	R-HSA-112315	Transmission across Chemical Synapses	-6.97974	-4.86663	4.86663	14/270	14	781,783,2066,2550,2560,2567,2786,3084,3761,6616,8224,51422,81539,83988	CACNA2D1,CACNB2,ERBB4,GABBR1,GABRB1,GABRG3,GNG4,NRG1,KCNJ4,SNAP25,SYN3,PRKAG2,SLC38A1,NCALD
18_Member	KEGG Pathway	hsa04727	GABAergic synapse	-4.92232	-3.21601	3.21601	7/89	7	775,2550,2560,2567,2786,5334,81539	CACNA1C,GABBR1,GABRB1,GABRG3,GNG4,PLCL1,SLC38A1
18_Member	GO Biological Processes	GO:0007214	gamma-aminobutyric acid signaling pathway	-4.03508	-2.53699	2.53699	4/28	4	2550,2560,2567,5334	GABBR1,GABRB1,GABRG3,PLCL1
19_Member	GO Biological Processes	GO:0007423	sensory organ development	-10.6644	-7.93556	7.93556	25/559	25	491,654,775,780,2138,4094,4763,4916,5915,6497,6604,7020,7287,7849,8854,9132,22882,25861,54549,54806,55714,84059,94137,196740,285590	ATP2B2,BMP6,CACNA1C,DDR1,EYA1,MAF,NF1,NTRK3,RARB,SKI,SMARCD3,TFAP2A,TULP1,PAX8,ALDH1A2,KCNQ4,ZHX2,WHRN,SDK2,AHI1,TENM3,ADGRV1,RP1L1,VSTM4,SH3PXD2B
19_Member	GO Biological Processes	GO:0001654	eye development	-8.32608	-5.96259	5.96259	18/373	18	491,654,775,4094,4763,5915,6497,6604,7020,7287,8854,22882,54549,54806,55714,94137,196740,285590	ATP2B2,BMP6,CACNA1C,MAF,NF1,RARB,SKI,SMARCD3,TFAP2A,TULP1,ALDH1A2,ZHX2,SDK2,AHI1,TENM3,RP1L1,VSTM4,SH3PXD2B
19_Member	GO Biological Processes	GO:0150063	visual system development	-8.25398	-5.90997	5.90997	18/377	18	491,654,775,4094,4763,5915,6497,6604,7020,7287,8854,22882,54549,54806,55714,94137,196740,285590	ATP2B2,BMP6,CACNA1C,MAF,NF1,RARB,SKI,SMARCD3,TFAP2A,TULP1,ALDH1A2,ZHX2,SDK2,AHI1,TENM3,RP1L1,VSTM4,SH3PXD2B
19_Member	GO Biological Processes	GO:0048880	sensory system development	-8.14755	-5.82941	5.82941	18/383	18	491,654,775,4094,4763,5915,6497,6604,7020,7287,8854,22882,54549,54806,55714,94137,196740,285590	ATP2B2,BMP6,CACNA1C,MAF,NF1,RARB,SKI,SMARCD3,TFAP2A,TULP1,ALDH1A2,ZHX2,SDK2,AHI1,TENM3,RP1L1,VSTM4,SH3PXD2B
19_Member	GO Biological Processes	GO:0043010	camera-type eye development	-6.74558	-4.68906	4.68906	15/327	15	491,775,4094,4763,6497,6604,7020,7287,8854,22882,54549,54806,55714,94137,196740	ATP2B2,CACNA1C,MAF,NF1,SKI,SMARCD3,TFAP2A,TULP1,ALDH1A2,ZHX2,SDK2,AHI1,TENM3,RP1L1,VSTM4
19_Member	GO Biological Processes	GO:0090596	sensory organ morphogenesis	-6.22973	-4.2806	4.2806	13/266	13	2138,4763,5915,6497,7020,7287,7849,9132,22882,25861,54549,54806,55714	EYA1,NF1,RARB,SKI,TFAP2A,TULP1,PAX8,KCNQ4,ZHX2,WHRN,SDK2,AHI1,TENM3
19_Member	GO Biological Processes	GO:0060041	retina development in camera-type eye	-6.12893	-4.1993	4.1993	10/150	10	491,6497,6604,7020,7287,22882,54549,54806,94137,196740	ATP2B2,SKI,SMARCD3,TFAP2A,TULP1,ZHX2,SDK2,AHI1,RP1L1,VSTM4
19_Member	GO Biological Processes	GO:0048592	eye morphogenesis	-5.08094	-3.33804	3.33804	9/155	9	4763,5915,6497,7020,7287,22882,54549,54806,55714	NF1,RARB,SKI,TFAP2A,TULP1,ZHX2,SDK2,AHI1,TENM3
19_Member	GO Biological Processes	GO:0003407	neural retina development	-4.43589	-2.83706	2.83706	6/72	6	491,6604,7020,22882,54549,54806	ATP2B2,SMARCD3,TFAP2A,ZHX2,SDK2,AHI1
20_Member	Reactome Gene Sets	R-HSA-3781865	Diseases of glycosylation	-10.5616	-7.84239	7.84239	14/143	14	176,1462,3073,4589,4855,6383,9215,9509,10020,56913,63827,79875,170689,221981	ACAN,VCAN,HEXA,MUC7,NOTCH4,SDC2,LARGE1,ADAMTS2,GNE,C1GALT1,BCAN,THSD4,ADAMTS15,THSD7A
20_Member	Reactome Gene Sets	R-HSA-5668914	Diseases of metabolism	-8.30841	-5.95671	5.95671	15/249	15	176,411,1462,3073,4589,4855,6383,9215,9509,10020,56913,63827,79875,170689,221981	ACAN,ARSB,VCAN,HEXA,MUC7,NOTCH4,SDC2,LARGE1,ADAMTS2,GNE,C1GALT1,BCAN,THSD4,ADAMTS15,THSD7A
20_Member	Reactome Gene Sets	R-HSA-3906995	Diseases associated with O-glycosylation of proteins	-6.90284	-4.81368	4.81368	8/68	8	4589,4855,9215,9509,56913,79875,170689,221981	MUC7,NOTCH4,LARGE1,ADAMTS2,C1GALT1,THSD4,ADAMTS15,THSD7A
20_Member	Reactome Gene Sets	R-HSA-5173105	O-linked glycosylation	-5.26447	-3.47528	3.47528	8/111	8	4589,9215,9509,56913,79875,170689,221981,256435	MUC7,LARGE1,ADAMTS2,C1GALT1,THSD4,ADAMTS15,THSD7A,ST6GALNAC3
