# Supplementary material for: Unveiling the molecular landscape of cognitive aging: insights from polygenic risk scores, DNA methylation, and gene expression
Source: Hum Genomics. 2024 Jul 2;18:75. doi: 10.1186/s40246-024-00640-6 (PMC11221141; doi:10.1186/s40246-024-00640-6)
Supplement: Supplementary file 5 — Additional file 5. [file 40246_2024_640_MOESM5_ESM.xlsx]

## Sheet: Sheet1
sTable 5. Descriptive statistics of genomic, methylation, transcriptomic, multi-omics and imaging methylation subsamples. MMSE: Mini-Mental State Examination, SRT: Selective Reminding Test, CLTR,long term retrieval, LTS: long term storage. Low and High was based on mean calculation, utilizing a threshold determined by the mean value
	Genomics (N=418)	Methylation (N=41)	Transcriptomics (N=94)	Multi_Omics (N=38)	Imaging (N=106)	p value
Gender						0.6461
F	220 (52.6%)	24 (58.5%)	45 (47.9%)	23 (60.5%)	54 (50.9%)
M	198 (47.4%)	17 (41.5%)	49 (52.1%)	15 (39.5%)	52 (49.1%)
Schoolyrs						0,001 2
Mean (SD)	4.060 (2.753)	4.902 (3.666)	4.894 (3.487)	5.079 (3.715)	5.387 (3.816)
Range	0.000 - 17.000	0.000 - 17.000	0.000 - 17.000	0.000 - 17.000	0.000 - 17.000
Age						0.1262
Mean (SD)	66.103 (9.072)	64.512 (6.878)	64.309 (7.904)	64.447 (6.608)	64.245 (8.076)
Range	49.000 - 89.000	51.000 - 76.000	50.000 - 81.000	51.000 - 76.000	50.000 - 81.000
MMSE						0.8711
High MMSE	243 (58.1%)	24 (58.5%)	50 (53.2%)	23 (60.5%)	64 (60.4%)
Low MMSE	175 (41.9%)	17 (41.5%)	44 (46.8%)	15 (39.5%)	42 (39.6%)
StroopColor						0.9231
N-Miss	22	1	1	1	1
High Stroop-Color	194 (49.0%)	19 (47.5%)	46 (49.5%)	17 (45.9%)	56 (53.3%)
Low Stroop-Color	202 (51.0%)	21 (52.5%)	47 (50.5%)	20 (54.1%)	49 (46.7%)
SRT-LTS						0.1321
N-Miss	1	0	0	0	0
High SRT-LTS	193 (46.3%)	23 (56.1%)	49 (52.1%)	22 (57.9%)	62 (58.5%)
Low SRT-LTS	224 (53.7%)	18 (43.9%)	45 (47.9%)	16 (42.1%)	44 (41.5%)
SRT-CLTR						0.0541
N-Miss	2	0	0	0	0
High SRT-CLTR	186 (44.7%)	22 (53.7%)	50 (53.2%)	21 (55.3%)	63 (59.4%)
Low SRT-CLTR	230 (55.3%)	19 (46.3%)	44 (46.8%)	17 (44.7%)	43 (40.6%)
SRT Delayed Recall						0.3941
N-Miss	21	2	8	2	10
High SRT-Delayed Recall	178 (44.8%)	20 (51.3%)	42 (48.8%)	19 (52.8%)	53 (55.2%)
Low SRT-Delayed Recall	219 (55.2%)	19 (48.7%)	44 (51.2%)	17 (47.2%)	43 (44.8%)
Mean comparison test (Pearson's Chi-squared test 1 and ANOVA 2)

## Sheet: Sheet2
Table 1. Descriptive statistics of the Minho aging cohort
	[50-60[ (N=128)	[60-70[ (N=148)	[70-…[ (N=166)	Total (N=442)	p value
Gender					7.208e-011
F	70 (54.7%)	76 (51.4%)	83 (50.0%)	229 (51.8%)
M	58 (45.3%)	72 (48.6%)	83 (50.0%)	213 (48.2%)
Schoolyrs					1.662e-10 2
Mean (SD)	5.406 (2.855)	4.243 (2.732)	3.175 (2.706)	4.179 (2.897)
Range	0.000 - 16.000	0.000 - 17.000	0.000 - 17.000	0.000 - 17.000
Mean comparison test (Pearson's Chi-squared test 1 and ANOVA 2)
