# Supplementary material for: Unveiling the molecular landscape of cognitive aging: insights from polygenic risk scores, DNA methylation, and gene expression
Source: Hum Genomics. 2024 Jul 2;18:75. doi: 10.1186/s40246-024-00640-6 (PMC11221141; doi:10.1186/s40246-024-00640-6)
Supplement: Supplementary file 6 — Additional file 6. [file 40246_2024_640_MOESM6_ESM.xlsx]

## Sheet: Sheet1
sTable1. Selected cognitive tests best discriminating [50-60[, [60-70[ and [70-…[ age groups with sPLS-DA and stability analysis using leave-one-out cross-validation to determine the frequency of selection of each test.	sTable6. Selected CpG best discriminating [50-60[, [60-70[ and [70-…[ age groups with sPLS-DA
variable	Loading weight	[50-60[	[60-70[	[70-…[	UCSC_RefGene_Name	chr	pos	Relation_to_Island	X450k_Enhancer	Regulatory_Feature_Group	DMR
cg20939301	-0.19222	-0.816322	0.667677	-0.289		chr14	36666456	OpenSea
cg22016094	-0.189009	-0.699306	0.693253	-0.478013	HLA-DOB	chr6	32781261	OpenSea
cg17944241	-0.174595	-0.775773	0.6603	-0.323642	KLHL11	chr17	40021637	Island		Promoter_Associated
cg02128053	-0.16195	-0.712399	0.663427	-0.405632	SCARA5	chr8	27779656	Island
cg09079783	0.161569	0.918874	-0.61235	0.0608159		chr8	127395110	OpenSea
cg19631264	0.159063	0.691588	-0.665699	0.434922	MIR496	chr14	101526802	OpenSea
cg03976468	-0.147638	-1.1706	0.536836	0.384734	CYTSA;CYTSA	chr22	24813118	OpenSea
cg24305576	0.136536	0.922385	-0.586871	0.00819275	TMED8	chr14	77838396	OpenSea
cg25500727	0.130888	0.805031	-0.610133	0.193216	TMEM151A	chr11	66059129	N_Shore		Unclassified_Cell_type_specific
cg06856130	-0.12703	-0.827101	0.60092	-0.149228		chr1	87944039	OpenSea
cg09692769	0.125215	0.75349	-0.61721	0.268511	CASZ1;CASZ1	chr1	10836110	OpenSea
cg12407844	-0.125173	-0.885404	0.584777	-0.048591	C14orf135	chr14	60558421	Island		Promoter_Associated
cg24975986	0.12402	0.897449	-0.580685	0.0263622	ZNF727	chr7	63505791	N_Shore
cg13277588	0.122123	0.547289	-0.664805	0.606382	GTF2IRD1;GTF2IRD1;GTF2IRD1	chr7	73939669	OpenSea
cg20719238	-0.121756	-0.775312	0.608451	-0.225683	ACSF2	chr17	48539221	OpenSea
cg18596794	0.12153	0.569775	-0.6587	0.5678	MPZL1;MPZL1;MPZL1	chr1	167689891	N_Shore
cg17735028	-0.118882	-0.599025	0.648913	-0.514106	IFFO2	chr1	19283102	Island		Promoter_Associated
cg16154283	0.110322	0.788459	-0.593977	0.182407	MPRIP;MPRIP	chr17	17039149	OpenSea
cg01531388	0.110145	0.745951	-0.604242	0.252919	PPOX;PPOX	chr1	161136547	Island		Promoter_Associated
cg23173566	-0.109451	-0.659815	0.624711	-0.395173	RBMS3;RBMS3;RBMS3	chr3	30049114	OpenSea
cg24427947	-0.10944	-0.727596	0.608055	-0.28219	PRND	chr20	4702516	OpenSea
cg20383558	0.103897	0.822823	-0.57922	0.11313	MATR3;MATR3	chr5	138629182	Island		Promoter_Associated
cg09398595	-0.103709	-0.790216	0.587043	-0.167122		chr14	98255618	OpenSea
cg22977386	0.102483	0.640885	-0.622507	0.413701	ZBTB16;ZBTB16	chr11	113931083	Island
cg23956565	0.0990031	0.687205	-0.60771	0.330003	RGNEF	chr5	73066639	OpenSea	TRUE
cg27249554	-0.0968807	-0.628661	0.619999	-0.423604	EXOSC8	chr13	37578846	S_Shelf
cg18564868	-0.0951742	-0.816232	0.572261	-0.107818	ZFPM2	chr8	106728121	OpenSea
cg02539662	0.0948969	0.47604	-0.655526	0.67425		chr12	93560520	OpenSea	TRUE	Unclassified_Cell_type_specific
cg11583751	-0.0932475	-0.508559	0.645918	-0.616975	NMT1	chr17	43183199	OpenSea
cg02992360	-0.092364	-0.60411	0.621586	-0.456082	PLEKHA7	chr11	17026453	OpenSea
cg03482558	0.0920768	0.552956	-0.633865	0.540796		chr9	102325920	OpenSea
cg02550673	-0.0901263	-0.664365	0.604589	-0.351481	CPEB4;CPEB4;CPEB4;CPEB4;CPEB4	chr5	173368237	OpenSea
cg23512165	-0.0900938	-0.728273	0.588864	-0.244913	MTMR4;MTMR4	chr17	56595232	Island		Promoter_Associated
cg26234550	-0.0893593	-0.627281	0.612941	-0.411851	CAPN1	chr11	64952354	S_Shore	TRUE	Unclassified_Cell_type_specific
cg07812093	0.0882636	0.57586	-0.624491	0.495501	ETV6;RNU6-19P	chr12	11985064	OpenSea
cg00028595	-0.0874927	-0.715442	0.589457	-0.261438	SRGAP1	chr12	64492784	OpenSea
cg00149048	-0.0874254	-0.681476	0.597731	-0.317918	ZDHHC1	chr16	67438698	OpenSea
cg09926562	-0.0871263	-0.678267	0.598225	-0.322707	FANCI;FANCI	chr15	89812172	OpenSea
cg13565215	-0.0867614	-0.658307	0.602767	-0.355289	DSCAML1	chr11	117668336	S_Shore
cg00363222	-0.0856033	-0.663116	0.600448	-0.345111	CDK6;CDK6	chr7	92352973	OpenSea	TRUE
cg11625262	-0.0841942	-0.673538	0.596503	-0.32511	TIPARP;LOC100287227	chr3	156393772	S_Shore
cg20126720	0.0829293	0.472479	-0.644631	0.657823	ZNF251;ZNF251	chr8	145980942	Island		Promoter_Associated
cg09228785	0.0821292	0.743676	-0.577249	0.204362	CD82;CD82	chr11	44630602	OpenSea
cg11373323	-0.0819193	-0.718363	0.583258	-0.246155	KNDC1	chr10	135013653	N_Shore		Unclassified_Cell_type_specific
cg02474116	0.0809249	0.82377	-0.556397	0.0686292	PPP1R12C	chr19	55625184	N_Shelf		Gene_Associated
cg02627875	0.0787675	0.754804	-0.57121	0.179535	CTBP2;CTBP2;CTBP2	chr10	126686891	Island
cg10050816	0.0774807	0.58045	-0.612759	0.467702		chr16	86549237	Island
cg10782480	0.0773623	0.679891	-0.588224	0.301756	RNF122	chr8	33424813	Island		Promoter_Associated
cg21785997	0.0764024	0.660586	-0.592021	0.332136		chr5	171749168	OpenSea
cg05540561	0.0758436	0.832183	-0.549334	0.0451149	PIK3AP1	chr10	98466881	OpenSea
cg01633092	-0.0756644	-0.688406	0.584463	-0.284393		chr20	55269794	OpenSea
cg04176419	0.0745796	0.645416	-0.593953	0.354012	MYO9B;MYO9B	chr19	17320590	N_Shore	TRUE
cg25150300	-0.0738786	-0.641153	0.594311	-0.359806	BCL2L2-PABPN1;PABPN1;PABPN1	chr14	23790367	Island		Promoter_Associated
cg19564867	0.0736683	0.666047	-0.587991	0.317927	LINC01150	chr11	1927523	OpenSea
cg21722418	-0.0736011	-0.774561	0.561278	-0.136955	COL9A3	chr20	61467586	Island
cg01420369	0.072645	0.388011	-0.655259	0.779378		chr12	6304565	OpenSea		Unclassified
cg17022914	0.0723138	0.763542	-0.562718	0.152914	BATF2	chr11	64764564	OpenSea	TRUE	Unclassified
cg08855742	0.0722441	0.774649	-0.559922	0.134273	PROM1;PROM1	chr4	16086085	S_Shore
cg12641283	-0.0721859	-0.592277	0.604648	-0.438098		chr4	24003485	OpenSea
cg14076011	0.0716823	0.69572	-0.578751	0.264763		chr20	23312790	OpenSea
cg16257040	-0.0709311	-0.662313	0.586216	-0.319034	RMND5B	chr5	177557700	Island		Promoter_Associated
cg14430381	0.0703663	0.752092	-0.563614	0.168356		chr6	6741500	OpenSea
cg16264724	0.0686326	0.642037	-0.588934	0.348531		chr16	30466524	OpenSea
cg05287169	0.068308	0.551814	-0.61077	0.498286		chr11	133776000	OpenSea
cg18398267	0.0681356	0.723627	-0.56841	0.211627	NLRC5	chr16	57079183	OpenSea	TRUE
cg04974097	0.0678966	0.827144	-0.542756	0.0386637	DOCK2;FAM196B	chr5	169331330	OpenSea
cg17264765	0.0678308	0.700512	-0.573787	0.24958	SERGEF;SERGEF;SERGEF	chr11	17899520	OpenSea
cg25115455	-0.0674866	-0.62176	0.592787	-0.380182	MAP2K4;MAP2K4	chr17	11944836	OpenSea
cg02336018	0.0662908	0.800476	-0.547725	0.0801061		chr7	63497712	N_Shore
cg16098726	0.0661963	0.69567	-0.573368	0.254597	GP9	chr3	128778738	OpenSea
cg17628674	0.0658394	0.425294	-0.639411	0.704528	NEFH	chr22	29885938	OpenSea
cg14622533	-0.0644408	-0.75209	0.557787	-0.157288	ADPRHL1;ADPRHL1	chr13	114085466	Island
cg21077330	-0.063582	-0.616434	0.590254	-0.381762	STK32C	chr10	134121709	Island
cg09630287	0.0630984	0.826461	-0.538205	0.0308365	ZFAT;ZFAT;ZFAT;ZFAT;ZFAT;ZFAT;ZFAT	chr8	135703784	OpenSea		Unclassified
cg01726621	-0.0622372	-0.645206	0.581867	-0.3313	PLEKHA6	chr1	204270542	OpenSea
cg05126163	0.0608306	0.723628	-0.561226	0.197976		chr19	45092182	OpenSea
cg24416985	-0.0601915	-0.544663	0.604544	-0.495039	CCBL2;RBMXL1;RBMXL1;CCBL2	chr1	89454129	N_Shelf
cg02431089	-0.0598746	-0.714008	0.562648	-0.212223	CDYL;CDYL;CDYL	chr6	4884396	OpenSea	TRUE
cg21235307	-0.0591757	-0.830295	0.533406	-0.0171167	SLX4IP	chr20	10501762	OpenSea
cg24126567	0.0590714	0.814247	-0.537244	0.0436671	CYGB	chr17	74525046	OpenSea		Unclassified	CDMR
cg15921669	0.0589165	0.708601	-0.563034	0.219443		chr12	28126530	N_Shore	TRUE		RDMR
cg12744819	-0.0587984	-0.714384	0.561498	-0.209585	SDK2	chr17	71416479	OpenSea
cg04568264	-0.0587929	-0.653339	0.576483	-0.31131		chr8	54506557	N_Shore
cg05559978	-0.0586187	-0.74831	0.55299	-0.152709	ZNF280A	chr22	22874909	OpenSea
cg09877112	0.0585898	0.720517	-0.559786	0.198973		chr9	73923628	OpenSea
cg16076486	-0.0579376	-0.682931	0.568375	-0.260394		chr8	1443468	N_Shore
cg00064172	0.0578048	0.842392	-0.529087	-0.00560503	STK10	chr5	171602655	OpenSea		Promoter_Associated
cg24274865	0.0575313	0.910242	-0.512157	-0.119192	IL10	chr1	206946595	OpenSea
cg20122488	-0.0572385	-0.497933	0.613115	-0.5674	MED9	chr17	17396436	N_Shore
cg14651210	0.0565727	0.615055	-0.5837	0.370964		chr1	182586153	S_Shore	TRUE
cg03099381	0.0565606	0.74232	-0.552437	0.158846		chr20	52234598	OpenSea
cg25961882	-0.0558209	-0.70197	0.561618	-0.224709	SORCS2	chr4	7485948	S_Shore
cg03267466	0.0558086	0.806369	-0.53597	0.0506992	MSI2	chr17	55752319	OpenSea
cg07199592	0.0555566	0.488549	-0.613765	0.579895		chr16	30817051	Island		Promoter_Associated
cg01963906	-0.0554297	-0.61613	0.582312	-0.367036	SYTL1	chr1	27677240	Island
cg00630115	0.0539188	0.609376	-0.582485	0.375469	CLASRP;CLASRP;CLASRP	chr19	45560598	OpenSea
cg23426311	-0.0536212	-0.608222	0.582475	-0.376837	AQP1;AQP1;AQP1;AQP1	chr7	30961331	OpenSea
cg11482245	0.0533679	0.559128	-0.594282	0.458181	VAC14	chr16	70826277	OpenSea
cg06422659	0.0526188	0.440114	-0.62277	0.655126	NAB2	chr12	57481370	Island		Promoter_Associated
cg20159474	0.0521197	0.66538	-0.566963	0.278775		chr6	11968652	OpenSea
cg09381134	0.0508526	0.486064	-0.60975	0.575248	KLHL14	chr18	30352297	Island
cg01870834	0.0502946	0.375543	-0.63634	0.758395	PLEC1;PLEC1;PLEC1;PLEC1;PLEC1;PLEC1;PLEC1;PLEC1	chr8	145002835	N_Shore		Unclassified	CDMR
cg18424538	-0.0501612	-0.556023	0.591891	-0.457364	CNO	chr4	6717981	Island		Unclassified
cg04304123	-0.0496497	-0.72337	0.550294	-0.177515		chr18	44385246	OpenSea
cg23475781	0.0483974	0.950687	-0.493243	-0.203663	ITGA3;ITGA3	chr17	48146748	OpenSea
cg19630039	-0.0482996	-0.715532	0.550891	-0.188054		chr1	1861806	S_Shelf
cg21227636	-0.0479191	-0.612457	0.575828	-0.359125	ZC2HC1A	chr8	79578228	Island		Promoter_Associated
cg03570948	-0.0477956	-0.535335	0.594644	-0.487423	LOC100133308	chr10	45650346	OpenSea
cg01360235	0.0477578	0.470205	-0.610601	0.595896		chr22	32049314	OpenSea
cg05528931	0.0472802	0.670883	-0.560853	0.260561	RFTN1	chr3	16539054	OpenSea	TRUE
cg20127207	-0.0472038	-0.588195	0.581082	-0.398222	CD302	chr2	160625571	OpenSea
cg23422851	-0.0468842	-0.775786	0.534703	-0.0849929	LOC730668	chr22	46405992	OpenSea
cg01212106	0.0468562	0.630493	-0.570354	0.32708	SPIDR;SPIDR;SPIDR;SPIDR	chr8	48524556	OpenSea
cg02173977	0.0459117	0.664163	-0.561157	0.269202	C14orf45;ALDH6A1	chr14	74532360	OpenSea	TRUE
cg13165422	0.045579	0.754166	-0.538729	0.118586	ICK;ICK	chr6	52926772	Island		Promoter_Associated
cg03069112	-0.0450811	-0.86359	0.511369	0.0647073	RPS6KA2	chr6	167192573	OpenSea
cg00017578	-0.0449581	-0.760868	0.536472	-0.106255		chr1	30838664	OpenSea
cg02789967	0.0446733	0.58739	-0.578791	0.394836	PTCH1;PTCH1;PTCH1;PTCH1;PTCH1;PTCH1;PTCH1	chr9	98265666	N_Shelf			CDMR
cg25907011	-0.0446624	-0.849264	0.514475	0.0416144		chr16	87567909	OpenSea
cg11750133	-0.0445192	-0.595408	0.576671	-0.381185		chr10	93647217	Island		Unclassified_Cell_type_specific	DMR
cg17343196	0.0442605	0.696697	-0.551544	0.211897	ZMIZ1	chr10	80845206	OpenSea
cg03385006	0.0440675	0.730579	-0.543034	0.15507		chr7	93681890	OpenSea
cg25920645	-0.0440198	-0.377747	0.629628	-0.742998	ATP5G3;ATP5G3	chr2	176047472	S_Shore
cg22677755	-0.044004	-0.481338	0.604175	-0.570327	CRYL1	chr13	20994535	OpenSea	TRUE
cg27412506	-0.0438414	-0.586581	0.578172	-0.394629	CYFIP1;CYFIP1	chr15	22954633	OpenSea
cg11495812	0.0421787	0.444125	-0.611518	0.628934		chr22	32860440	OpenSea
cg07443434	0.0421746	0.749954	-0.536415	0.119243	TMEM130;TMEM130;TMEM130	chr7	98449156	OpenSea
cg24623450	-0.042115	-0.490843	0.599983	-0.550956	LOC101927062	chr14	27250385	OpenSea
cg23459386	-0.0421132	-0.872527	0.506255	0.0851471	SBNO1;SBNO1	chr12	123834869	OpenSea
cg19830626	-0.0419714	-0.722529	0.542949	-0.164569	MTA1	chr14	105908540	N_Shelf
cg03181644	-0.0419542	-0.705471	0.547121	-0.192966	EXOC7;EXOC7;EXOC7;EXOC7;EXOC7;EXOC7	chr17	74090419	OpenSea
cg11638181	0.0419219	0.710834	-0.545772	0.183967	MIR129-2	chr11	43602420	N_Shore	TRUE	Unclassified_Cell_type_specific	CDMR
cg16509061	-0.0414426	-0.717681	0.54362	-0.17166	TERT;TERT	chr5	1269309	N_Shore
cg01418527	0.0411457	0.592902	-0.573969	0.379058	FSCN1	chr7	5631189	N_Shore
cg16279993	-0.0402738	-0.637948	0.56205	-0.302357	DYNLT1;DYNLT1;DYNLT1	chr6	159066108	S_Shore		Promoter_Associated
cg21049825	0.0395119	0.675105	-0.552176	0.239008		chr12	102248833	OpenSea	TRUE	Unclassified_Cell_type_specific
cg09535654	0.0393974	0.662292	-0.55521	0.260148	TNIK;TNIK;TNIK;TNIK;TNIK;TNIK;TNIK;TNIK;TNIK	chr3	171135729	OpenSea
cg26057076	0.039069	0.538769	-0.585219	0.465394	MCCD1	chr6	31496076	OpenSea
cg24797493	-0.038796	-0.640714	0.559917	-0.294986	TRIB1	chr8	126441753	Island
cg04876455	0.0384858	0.740633	-0.535076	0.127885		chr20	48537331	OpenSea
cg05302166	-0.0384283	-0.296864	0.643991	-0.867347	PPP2R2C;PPP2R2C;PPP2R2C;PPP2R2C;PPP2R2C	chr4	6328127	OpenSea	TRUE
cg16086945	-0.0379895	-0.526813	0.587093	-0.483302		chr12	1798316	N_Shore
cg16523252	0.0377424	0.531936	-0.585592	0.474302	ZMIZ1	chr10	80845126	OpenSea	TRUE
cg20600099	-0.0370604	-0.762241	0.528368	-0.0892096	NTHL1;TSC2;TSC2;TSC2	chr16	2097809	Island		Promoter_Associated
cg03398966	-0.037033	-0.726562	0.537102	-0.14862	CDC25A;CDC25A	chr3	48225680	N_Shelf
cg19657934	0.036924	0.482253	-0.596988	0.555574	FBRSL1	chr12	133128014	N_Shelf
ch.22.757911F	0.0366109	0.661637	-0.55263	0.256033	XRCC6	chr22	42046476	OpenSea
cg25683811	-0.0365228	-0.558906	0.57777	-0.427076		chr6	170397069	OpenSea
cg01469168	-0.0364882	-0.69333	0.544727	-0.202986	LIMA1;LIMA1;LIMA1	chr12	50605847	OpenSea		Unclassified_Cell_type_specific
cg24201716	-0.0360232	-0.520835	0.586628	-0.48959	C10orf118;MIR2110;C10orf118	chr10	115933917	Island		Promoter_Associated
cg13272742	0.0359665	0.482325	-0.596029	0.553664	FKBP1B;FKBP1B	chr2	24272458	N_Shore		Unclassified_Cell_type_specific
cg02604730	-0.0359479	-0.633098	0.558986	-0.302357		chr16	87339708	OpenSea	TRUE
cg17958033	0.0358387	0.778894	-0.523077	0.0591746	WFDC12	chr20	43753293	OpenSea
cg14004847	-0.035703	-0.669858	0.549719	-0.240636	MAD1L1;MAD1L1;MAD1L1	chr7	1930337	OpenSea		Unclassified_Cell_type_specific
cg19845249	0.0354798	0.514057	-0.587758	0.499871		chr17	77819279	S_Shore		Unclassified
cg00525973	0.0353478	0.617055	-0.562336	0.327972		chr4	75855378	N_Shelf
cg07484253	-0.0352678	-0.715463	0.538092	-0.163819		chr7	158407652	OpenSea
cg17811310	0.0348645	0.740674	-0.531505	0.12105	PEPD;PEPD;PEPD	chr19	34012326	Island		Promoter_Associated
cg26368228	0.0344937	0.570857	-0.57284	0.403367		chr1	171770825	OpenSea	TRUE	Unclassified
cg17967071	-0.0344561	-0.590767	0.567914	-0.370117	TP73;TP73;TP73;TP73	chr1	3619574	N_Shelf		Unclassified_Cell_type_specific
cg12144476	0.0343797	0.650433	-0.553188	0.270537	APP;APP;APP;APP;APP	chr21	27541894	Island		Promoter_Associated
cg08837481	-0.0340932	-0.611169	0.562547	-0.335437		chr8	40235245	OpenSea	TRUE
cg05103044	-0.0340071	-0.558623	0.575366	-0.422848	MOXD1	chr6	132713009	OpenSea	TRUE
cg02418025	0.0334403	0.660862	-0.549703	0.251401		chr19	4584005	N_Shore		Unclassified
cg17252703	0.0327241	0.66578	-0.547791	0.241866	TRDN;TRDN	chr6	123701591	OpenSea
cg18053948	0.0326437	0.496762	-0.589216	0.523395		chr12	132936807	N_Shore
cg22271577	0.0323544	0.663067	-0.548093	0.245697		chr7	77308260	OpenSea
cg13563519	-0.0321654	-0.657956	0.549163	-0.253862	UGGT2	chr13	96583885	OpenSea
cg23304252	0.032061	0.804014	-0.513194	0.0102508		chr17	1101093	OpenSea	TRUE	Unclassified
cg02516189	0.0319911	0.571696	-0.570173	0.397294	CARD9;CARD9;CARD9;CARD9	chr9	139268092	S_Shelf		Unclassified
cg04988443	-0.0311118	-0.737471	0.528601	-0.119376	TNPO1	chr5	72126118	OpenSea	TRUE
cg14552877	-0.0310113	-0.881562	0.493119	0.120949	LINC01102	chr2	105050723	OpenSea
cg24238499	-0.029992	-0.51177	0.582922	-0.493428	TMEM50A	chr1	25667376	S_Shore
cg07686420	0.0298785	0.583806	-0.565122	0.373164	PLA2G6;PLA2G6;PLA2G6	chr22	38559789	OpenSea
cg09938049	0.0295655	0.623482	-0.555071	0.306457		chr12	54747206	OpenSea	TRUE
cg23525112	-0.0293457	-0.701196	0.535771	-0.17653	ATP2B1;ATP2B1	chr12	90042249	OpenSea
cg14022202	-0.0293408	-0.65165	0.547933	-0.259094	MTMR2;MTMR2;MTMR2;MTMR2	chr11	95656984	Island		Promoter_Associated
cg10219816	0.0289283	0.531987	-0.576912	0.457749	PLCH2	chr1	2427655	OpenSea		Unclassified
cg24919907	-0.0283753	-0.644984	0.54862	-0.268397		chr14	98255601	OpenSea
cg03157910	0.0278177	0.522162	-0.578232	0.472048	ITPR2	chr12	26625769	OpenSea
cg24026212	0.0277721	0.557308	-0.569557	0.413389	MS4A6A;MS4A6A;MS4A6A	chr11	59952134	OpenSea
cg14288266	-0.0275652	-0.519557	0.578624	-0.475916	CTLA4;CTLA4	chr2	204737672	OpenSea
cg20258753	-0.0273689	-0.575177	0.564773	-0.382856	GTPBP10;GTPBP10	chr7	90016008	OpenSea
cg05820110	-0.0272283	-0.680766	0.538706	-0.206621	RTN4RL1	chr17	1863769	OpenSea	TRUE
cg04983925	0.0271772	0.475184	-0.589138	0.549142	UBE2B;UBE2B	chr5	133707040	Island		Promoter_Associated
cg11146657	-0.0268537	-0.560915	0.567768	-0.405661	LPPR1;LPPR1	chr9	104069331	OpenSea
cg04334651	0.0264969	0.580117	-0.562702	0.372993		chr16	4366968	Island
cg09163196	-0.0263461	-0.663911	0.541977	-0.233064		chr11	123131256	OpenSea
cg23624641	0.02606	0.652542	-0.544488	0.251476		chr3	186243647	OpenSea
cg05725263	0.0255743	0.334625	-0.622078	0.780397	PC;PC;PC	chr11	66650560	OpenSea		Unclassified
cg00573822	0.0254159	0.650272	-0.544412	0.254056	SCIMP;SCIMP;LOC100130950	chr17	5126577	OpenSea
cg27324781	-0.0253719	-0.68781	0.535151	-0.191415		chr16	76272351	S_Shelf
cg27363788	0.0252223	0.684488	-0.535819	0.196671	FYTTD1;FYTTD1;FYTTD1	chr3	197500836	OpenSea
cg10890501	-0.0251017	-0.598933	0.55671	-0.339029		chr3	170460555	OpenSea
cg18362648	0.0246197	0.542342	-0.570132	0.43244	PLEKHH1	chr14	68053119	OpenSea
cg11489945	0.0245186	0.448994	-0.592955	0.587822	CLMP	chr11	122974340	OpenSea		Unclassified
cg10196532	0.0243651	0.642944	-0.545178	0.264305	RCBTB1	chr13	50134640	OpenSea	TRUE	Gene_Associated
cg02676653	0.0240982	0.626479	-0.548958	0.291246	SAMD11	chr1	876331	Island
cg06686826	0.0237017	0.646941	-0.543544	0.256405	TRANK1	chr3	36985996	Island		Promoter_Associated	DMR
cg18518720	0.0234621	0.911563	-0.478328	-0.185054		chr2	219712474	OpenSea		Unclassified
cg08323832	0.0234005	0.708136	-0.528221	0.153855	USP7	chr16	9057783	Island		Promoter_Associated
cg23606421	0.0225271	0.658937	-0.539443	0.234218	ENTPD8;ENTPD8	chr9	140330621	Island	TRUE
cg20981058	0.0222775	0.657854	-0.539464	0.235557	ZNF585A;ZNF585A	chr19	37663744	OpenSea		Promoter_Associated
cg17614403	0.022172	0.564246	-0.562346	0.391363		chr8	127460996	OpenSea
cg18986048	0.0220467	0.689775	-0.531398	0.181927	MYPN	chr10	69913749	OpenSea	TRUE
cg00917471	0.0219933	0.667215	-0.536885	0.219425	LEPRE1;LEPRE1	chr1	43228316	N_Shelf
cg27204991	0.0216683	0.665165	-0.537069	0.222233		chr22	23378956	OpenSea
cg02278332	0.0210577	0.743188	-0.517309	0.0910617	MSC-AS1;MSC-AS1	chr8	72928439	OpenSea	TRUE
cg17088247	-0.0207986	-0.556987	0.562778	-0.400895	ZNF165	chr6	28048961	OpenSea		Promoter_Associated
cg22370296	0.0207363	0.480176	-0.581578	0.528788	ZNF384;ZNF384;ZNF384;ZNF384;ZNF384;ZNF384;ZNF384	chr12	6798801	Island		Unclassified
cg05265569	0.0205174	0.692732	-0.529168	0.174141	DOT1L	chr19	2164237	Island
cg19879772	-0.0204691	-0.681192	0.531954	-0.193282	FKBP3	chr14	45603385	Island		Promoter_Associated
cg00088844	0.0203522	0.571807	-0.5587	0.375361		chr12	52317349	OpenSea	TRUE	Unclassified	RDMR
cg02478617	0.0200826	0.390376	-0.602987	0.677224	CIZ1;CIZ1;CIZ1;CIZ1;CIZ1;CIZ1;CIZ1	chr9	130953986	Island		Promoter_Associated
cg21126188	-0.0200319	-0.453143	0.587524	-0.572524	CACNA2D3	chr3	54401367	OpenSea
cg07021166	0.0199839	0.607806	-0.549498	0.314678		chr11	131105003	OpenSea	TRUE
cg22130814	-0.0199192	-0.867853	0.485577	0.118828	RAB40C;RAB40C;RAB40C;RAB40C;RAB40C	chr16	657165	OpenSea
cg24064055	-0.0198609	-0.6945	0.528088	-0.169967		chr8	145104176	Island	TRUE	Unclassified_Cell_type_specific
cg27645118	0.0197027	0.564506	-0.559854	0.386314	PSMA1	chr11	14604928	OpenSea
cg02773657	-0.0195215	-0.761487	0.511305	-0.0576949	MCM8;MCM8;MCM8;MCM8;MCM8	chr20	5953349	OpenSea
cg01790367	0.0192452	0.449387	-0.587672	0.577313		chr1	205425637	Island		Unclassified_Cell_type_specific
cg16456796	0.0187698	0.527196	-0.568098	0.446751		chr17	74115701	N_Shore
cg01420778	0.0185663	0.669737	-0.532896	0.208817		chr17	55812689	OpenSea
cg01875764	-0.018379	-0.692235	0.527187	-0.170973	VARS	chr6	31760288	N_Shelf		Gene_Associated
cg15156712	-0.0180681	-0.629473	0.542293	-0.274989	DIO1;DIO1;DIO1;DIO1	chr1	54362886	OpenSea	TRUE
cg13302309	0.0179078	0.489157	-0.576591	0.508536		chr3	126680242	OpenSea
cg12444076	0.0178824	0.404681	-0.59731	0.649272	PFKL;PFKL	chr21	45722068	S_Shore		Promoter_Associated
cg22709783	-0.0178079	-0.600631	0.54912	-0.322571		chr5	52721293	OpenSea	TRUE
cg21552063	-0.0176379	-0.900357	0.475352	0.177259		chr6	14212256	S_Shore	TRUE	Promoter_Associated	RDMR
cg18067520	0.0170917	0.599025	-0.54881	0.323908	QRSL1	chr6	107114594	OpenSea	TRUE	Unclassified_Cell_type_specific
cg25159148	-0.0170232	-0.475386	0.579103	-0.529832	KLF10	chr8	103668200	Island		Promoter_Associated
cg19529895	-0.0168269	-0.391233	0.599575	-0.669712		chr14	105073353	S_Shore
cg18936022	-0.0165736	-0.646214	0.536712	-0.244297	CRLS1;CRLS1	chr20	5986596	Island		Promoter_Associated
cg24928100	-0.016239	-0.519204	0.567572	-0.455341	ZNF148	chr3	125094316	Island
cg26275598	0.0161817	0.799156	-0.498771	-0.0113232		chr8	124167044	N_Shore		Unclassified_Cell_type_specific
cg14075211	0.0160993	0.74594	-0.511757	0.0772105	KLHL29	chr2	23643295	OpenSea
cg23352747	0.0160546	0.666542	-0.53121	0.209449	ALPL	chr1	21835436	N_Shore		Unclassified
cg10501310	-0.0160226	-0.753998	0.509703	-0.0636379	BEND5;AGBL4	chr1	49224895	OpenSea
cg13973831	-0.0156467	-0.97105	0.456034	0.298794	RBM24;RBM24;RBM24	chr6	17289383	OpenSea
cg18619151	-0.015487	-0.727526	0.515677	-0.106755	GHSR;GHSR	chr3	172166280	Island
cg12908107	0.0153821	0.472187	-0.578275	0.532097	AP1B1;AP1B1;AP1B1	chr22	29783861	N_Shore		Promoter_Associated
cg19657723	-0.0153393	-0.642212	0.536481	-0.24866	ACCN2;ACCN2	chr12	50451314	Island		Promoter_Associated
cg08213375	0.0153349	0.554609	-0.557989	0.394648	PPP1R13B	chr14	104286397	OpenSea	TRUE
cg02024465	0.0151494	0.735307	-0.513434	0.0931565		chr14	98051003	OpenSea
cg24557280	0.0149645	0.618663	-0.541895	0.287205	WDR25;WDR25	chr14	100848327	OpenSea
cg24888187	0.0148784	0.804545	-0.496166	-0.0227393	C17orf70;C17orf70	chr17	79520248	S_Shore
cg20996579	-0.0142597	-0.654902	0.532304	-0.225495	FLJ31306;FLJ31306;ARID4A;ARID4A;ARID4A	chr14	58765174	Island		Promoter_Associated
cg21396456	-0.0141645	-0.640737	0.535688	-0.248924	FAM198A	chr3	43021214	Island		Unclassified	DMR
cg08248359	0.0141567	0.571697	-0.552634	0.363967	UBE2S	chr19	55912865	Island
cg02518948	0.0140523	0.570199	-0.552899	0.366269		chr17	30242983	N_Shore
cg20413445	-0.0140338	-0.732798	0.512953	-0.0952539	ANKRD23	chr2	97510866	OpenSea
cg23670208	-0.0134509	-0.70475	0.519267	-0.140909		chr6	126967348	S_Shelf
cg07673861	-0.0134064	-0.641622	0.534725	-0.246031		chr20	61183328	OpenSea
cg25823332	0.0131668	0.75833	-0.505831	0.0510826	CMTM3;CMTM3;CMTM3;CMTM3	chr16	66638035	N_Shore		Promoter_Associated
cg27064337	0.0130775	0.741243	-0.509939	0.0793918		chr8	18925266	OpenSea	TRUE
cg15697091	0.0128428	0.703298	-0.519026	0.142192	DYRK1A	chr21	38786300	OpenSea	TRUE
cg12443195	0.0126238	0.47989	-0.57367	0.514105	DPPA4	chr3	109057509	OpenSea
cg17783213	0.0125957	0.431155	-0.58561	0.595274	COL22A1	chr8	139883385	OpenSea
cg25723604	0.0125943	0.856849	-0.481076	-0.114175		chr17	32846494	OpenSea		Unclassified
cg11036032	-0.012547	-0.553519	0.555515	-0.391254	POLS	chr5	6747615	OpenSea	TRUE
cg18539199	0.0124011	0.414581	-0.589489	0.622531	ERICH3-AS1;ERICH3	chr1	75046728	OpenSea
cg10067021	-0.0122253	-0.717761	0.514867	-0.116934	CDK14	chr7	90255458	OpenSea
cg03662122	0.0120512	0.489777	-0.57068	0.496559	C2orf40	chr2	106682888	S_Shore	TRUE
cg08818085	-0.0118499	-0.514004	0.564533	-0.455807		chr15	96306868	OpenSea
cg13786163	-0.0115978	-0.621669	0.537846	-0.275905		chr6	1446471	OpenSea
cg07212761	-0.0114658	-0.656442	0.529178	-0.217707	PRDM16;PRDM16	chr1	3199650	S_Shelf		Unclassified_Cell_type_specific
cg07352425	0.0114534	0.632602	-0.53502	0.257414	FHAD1	chr1	15573655	Island	TRUE
cg26993500	0.0112924	0.595016	-0.544091	0.319754	KDM2B;KDM2B	chr12	121975121	Island		Promoter_Associated
cg18015323	-0.0111796	-0.668053	0.526045	-0.197822	INTS10	chr8	19675222	Island		Promoter_Associated
cg07882243	-0.0108026	-0.711206	0.515078	-0.1252	ACSF3;ACSF3;ACSF3	chr16	89217849	N_Shore		Unclassified_Cell_type_specific
cg25805482	-0.0107856	-0.769934	0.50064	-0.0272942	C10orf128	chr10	50397618	OpenSea
cg15026376	0.0106024	0.586217	-0.545573	0.333128	PCP4L1	chr1	161238112	OpenSea
cg22518417	-0.0105682	-0.612531	0.539078	-0.28921	FBXL8;TRADD	chr16	67192409	N_Shore
cg05526886	-0.0104356	-0.548355	0.554706	-0.395916	RHBDD1;RHBDD1	chr2	227700861	Island	TRUE	Promoter_Associated
cg09805953	-0.0101051	-0.647423	0.530054	-0.230196	MSANTD3;MSANTD3;MSANTD3;MSANTD3	chr9	103191365	S_Shore
cg08986711	-0.00977186	-0.585284	0.544985	-0.333131	CNIH2	chr11	66045560	Island		Unclassified
cg19789021	-0.00968526	-0.690962	0.51895	-0.156851	GLRX;GLRX	chr5	95158141	OpenSea		Promoter_Associated_Cell_type_specific
cg27083825	0.0093264	0.559666	-0.550838	0.374993	SYNJ2	chr6	158453594	OpenSea	TRUE
cg16055515	0.00909251	0.684956	-0.519842	0.165752	SH2B3	chr12	111867121	OpenSea
cg06915524	0.00878274	0.681307	-0.520433	0.171255	TMEM181	chr6	159049869	OpenSea	TRUE
cg02028351	-0.00843632	-0.592862	0.541811	-0.318006	COX19	chr7	1008720	S_Shore
cg06638064	-0.00830399	-0.763717	0.499726	-0.0330181	SEC14L2;SEC14L2;SEC14L2;SEC14L2	chr22	30800430	OpenSea
cg18456640	-0.00813317	-0.559956	0.549593	-0.37228		chr3	190686505	OpenSea	TRUE
cg17719402	-0.00812763	-0.518527	0.559761	-0.441313	THBS2;THBS2	chr6	169622555	S_Shore
cg05438197	-0.00804346	-0.520251	0.559255	-0.438284	WDR4;WDR4;WDR4;WDR4;WDR4;WDR4;WDR4	chr21	44270490	OpenSea
ch.21.551389R	0.00803313	0.808902	-0.488364	-0.0427909	BRWD1;BRWD1	chr21	40575736	OpenSea
cg22696214	-0.00797927	-0.540899	0.554122	-0.403753	DDX4;DDX4;DDX4	chr5	55033753	Island
cg04411969	-0.0079458	-0.600721	0.539399	-0.303993	C1orf122;YRDC;C1orf122	chr1	38272635	N_Shore
cg04490349	-0.00790482	-0.568317	0.547316	-0.357919	ACTB	chr7	5571608	S_Shore		Promoter_Associated
cg05722490	-0.00789663	-0.673946	0.521369	-0.181867		chr6	11912946	OpenSea
cg01193368	0.00774755	0.691492	-0.516914	0.152346		chr7	56855195	Island
cg08946854	0.00768583	0.458774	-0.574	0.54007		chr6	88506326	OpenSea	TRUE	Unclassified
cg03942871	0.00754	0.562822	-0.548306	0.366395	LRRC17;FBXL13;LRRC17;FBXL13	chr7	102574105	OpenSea	TRUE
cg04166568	-0.00711788	-0.800206	0.489599	0.0300093		chr1	100495944	OpenSea
cg01718741	-0.00707629	-0.865463	0.473534	0.138842		chr5	143181309	OpenSea
cg25707029	0.00671913	0.429163	-0.58032	0.587613	FAM46C;LOC100996263	chr1	118147882	N_Shore
cg15069995	-0.0066485	-0.912247	0.461625	0.217609	HORMAD1	chr1	150692971	OpenSea
cg22914902	0.00664713	0.782508	-0.493482	-0.00139315	RBPMS2	chr15	65047613	OpenSea
cg22811088	-0.00650606	-0.82393	0.483172	0.0706904	METTL10;METTL10;METTL10	chr10	126450045	OpenSea
cg00474798	0.0063942	0.75285	-0.500516	0.0475602	SUCLG1	chr2	84684489	N_Shore
cg20967802	-0.00639324	-0.643074	0.527472	-0.230507	C12orf43;C12orf43;C12orf43;C12orf43;C12orf43;C12orf43;C12orf43;C12orf43	chr12	121451634	N_Shelf
cg22363971	0.0063748	0.505426	-0.561254	0.459871	SMOX;SMOX;SMOX;SMOX;SMOX	chr20	4141571	OpenSea	TRUE
cg10837958	-0.00627062	-0.706827	0.511696	-0.12403	MRPL3	chr3	131208896	OpenSea
cg16456625	-0.00618557	-0.798228	0.489168	0.028454	MAK16	chr8	33341266	N_Shore
cg15167537	0.00595893	0.536113	-0.55331	0.407953	STIM1;STIM1;STIM1	chr11	3915156	OpenSea
cg01218903	-0.00588803	-0.811982	0.485498	0.0519321	MGAT5B;MGAT5B	chr17	74911481	OpenSea
cg15732208	-0.00580174	-0.555972	0.548279	-0.374563		chr6	109493504	OpenSea
cg07514559	-0.00576377	-0.498611	0.562327	-0.470089	ADAMTS13;ADAMTS13;ADAMTS13;ADAMTS13	chr9	136295266	S_Shore
cg22965487	0.0057625	0.51417	-0.558505	0.444156	SPATC1;SPATC1	chr8	145085730	OpenSea
cg26457823	-0.00545003	-0.58173	0.541608	-0.330978	RPS6KB2	chr11	67196506	S_Shore		Promoter_Associated
cg07420502	0.00535263	0.5031	-0.56082	0.461839		chr2	216222060	OpenSea
cg25669783	-0.00504132	-0.548231	0.549432	-0.386044	ZNF365;ZNF365	chr10	64279670	OpenSea
cg02949363	-0.00497123	-0.492916	0.562946	-0.478098	MINA;MINA;MINA;MINA	chr3	97691862	S_Shore
cg10413915	0.00494143	0.595646	-0.53769	0.306837	SH2D4B;SH2D4B	chr10	82299681	S_Shelf
cg27053763	0.00482674	0.603062	-0.535757	0.294263	TRIM41;TRIM41	chr5	180653815	S_Shelf
cg11769163	0.00478496	0.695969	-0.512901	0.13935	THBD	chr20	23030102	Island			DMR
cg09745534	0.00472349	0.602573	-0.535775	0.294885	NRP2;NRP2;NRP2;NRP2;NRP2;NRP2	chr2	206546540	N_Shore	TRUE
cg08764908	-0.00439842	-0.641908	0.525796	-0.228724	UNKL	chr16	1426932	S_Shore
cg18003295	0.00425111	0.512779	-0.55736	0.44365		chr12	32631687	OpenSea
cg04217475	0.00386242	0.501523	-0.559742	0.461682	DIP2B	chr12	51007498	OpenSea	TRUE
cg15168723	-0.00375857	-0.726154	0.50448	-0.0871263	BRD1;BRD1	chr22	50217092	N_Shore
cg12080157	0.00374824	0.608979	-0.533243	0.282387		chr3	122888362	OpenSea	TRUE
cg19033470	-0.00367178	-0.597321	0.536031	-0.301673	ELF1	chr13	41594891	OpenSea	TRUE
cg12177220	-0.00363255	-0.50362	0.559001	-0.457758	DLEC1;DLEC1	chr3	38080925	Island	TRUE	Promoter_Associated
cg02808430	-0.00331617	-0.63503	0.526421	-0.238165	SLC4A7;SLC4A7;SLC4A7	chr3	27498448	OpenSea	TRUE
cg03403176	-0.00294908	-0.762411	0.49478	-0.0251889		chr7	36013341	S_Shore
cg09535692	0.00289625	0.67364	-0.516527	0.173033		chr1	56046371	OpenSea
cg00187987	0.00287701	0.473361	-0.565688	0.506774	MBLAC2;MBLAC2;POLR3G	chr5	89770517	Island		Promoter_Associated
cg04563996	0.00273724	0.488302	-0.561882	0.481614	ARHGEF3;SPATA12	chr3	57093519	OpenSea
cg08563280	0.00268674	0.564918	-0.543019	0.353833		chr6	40254017	OpenSea	TRUE
cg12518844	-0.00268097	-0.681481	0.51439	-0.159564		chr5	5572628	OpenSea
cg04392073	-0.00262933	-0.373966	0.589852	-0.671961	HOOK1	chr1	60311151	OpenSea
cg26392145	-0.00238164	-0.672901	0.516202	-0.173304	ZNF599	chr19	35251893	OpenSea
cg14112217	-0.00233597	-0.436211	0.574279	-0.567677		chr9	126806003	N_Shore
cg06073041	0.00229545	0.706237	-0.507932	0.117585	RNF14	chr5	141346577	N_Shore
cg17180284	0.00215038	0.558764	-0.544002	0.363088	B3GALTL	chr13	31783983	OpenSea	TRUE
cg18569909	-0.00209717	-0.446524	0.571512	-0.550043		chr4	184800361	OpenSea	TRUE
cg04064828	-0.00203895	-0.476121	0.564187	-0.500609	DPYSL4	chr10	134002751	S_Shore
cg15439100	-0.00184583	-0.765243	0.493	-0.0184078	COL17A1;COL17A1	chr10	105824340	OpenSea
cg04040631	0.00123433	0.68912	-0.511091	0.14413	GRK5	chr10	121064213	OpenSea
cg21138300	0.00119756	0.551858	-0.544761	0.372816	ZBTB25;ZBTB25;ZBTB25	chr14	64958336	OpenSea
cg02096492	-0.00113004	-0.513162	0.554197	-0.43718	C8orf45;C8orf45;C8orf45	chr8	67782943	OpenSea	TRUE	Promoter_Associated_Cell_type_specific
cg00007932	0.000831111	0.574545	-0.53883	0.334323	LRCH1;LRCH1;LRCH1	chr13	47171977	OpenSea
cg06990080	0.000768065	0.631612	-0.524754	0.239098		chr2	207802453	OpenSea
cg03893507	0.000697048	0.778079	-0.488718	-0.00512958		chr13	22051438	OpenSea		Unclassified
cg15292250	-0.000619209	-0.577415	0.537917	-0.329144	DAGLB;DAGLB	chr7	6457128	OpenSea
cg00886211	0.000355782	0.625093	-0.52595	0.249193		chr9	107755461	OpenSea	TRUE
cg22368413	0.00034443	0.556998	-0.54266	0.362657	TNS1	chr2	218751627	OpenSea		Unclassified_Cell_type_specific
cg17970176	-0.000240845	-0.495972	0.557544	-0.464166	ZNF575	chr19	44039345	Island		Promoter_Associated
cg07077277	0.000178273	0.607657	-0.530057	0.277919	HIST1H2AA;HIST1H2BA	chr6	25726912	S_Shore
