# Supplementary material for: Unveiling the molecular landscape of cognitive aging: insights from polygenic risk scores, DNA methylation, and gene expression
Source: Hum Genomics. 2024 Jul 2;18:75. doi: 10.1186/s40246-024-00640-6 (PMC11221141; doi:10.1186/s40246-024-00640-6)
Supplement: Supplementary file 7 — Additional file 7. [file 40246_2024_640_MOESM7_ESM.xlsx]

## Sheet: sTable7a
sTable7a. Selected gene expression probes (Comp1) best discriminating [50-60[, [60-70[ and [70-…[ age groups with sPLS-DA
Variable	Loading weight	[50-60[	[60-70[	[70-…[	Gene_Name+H2:H43A1H2:H42H2:H44A1H2:H42H2:H45H2:H44G2:H44H2:H44	Refseq
A_33_P3363355	-0.640917	0.112376	-0.456729	0.554882	ICAM4	intercellular adhesion molecule 4 (Landsteiner-Wiener blood group)
A_22_P00022504	0.0969392	-0.0648505	0.38593	-0.506199	KRT73-AS1	KRT73 antisense RNA 1
A_23_P348636	0.163128	-0.269863	0.447734	-0.345926	FOXJ1	forkhead box J1
A_23_P5551	0.265695	-0.109936	0.415994	-0.49599	NCL	nucleolin
A_23_P205228	0.288568	-0.239874	0.453128	-0.391311	ATP7B	ATPase, Cu++ transporting, beta polypeptide
A_23_P49643	0.29181	-0.185157	0.438866	-0.437482	GRAP	GRB2-related adaptor protein
A_33_P3226050	0.375932	-0.173172	0.444653	-0.461139	GATSL3	GATS protein-like 3
A_24_P227069	0.415782	-0.0411198	0.413655	-0.577767	GPAM	glycerol-3-phosphate acyltransferase, mitochondrial

## Sheet: sTable7b.
sTable7b. Selected gene expression probes (Comp2) best discriminating [50-60[, [60-70[ and [70-…[ age groups with sPLS-DA
Variable	Loading weight	[50-60[	[60-70[	[70-…[	Gene_Name+H2:H43A1H2:H42H2:H44A1H2:H42H2:H45H2:H44G2:H44H2:H44	Refseq
A_23_P39840	-0.18519	-0.354227	0.085913	0.308654	VAMP5	vesicle-associated membrane protein 5
A_19_P00811178	-0.175785	-0.419209	0.107121	0.356996	MIR503HG	MIR503 host gene (non-protein coding)
A_33_P3278826	-0.168697	-0.392641	0.148802	0.260695	LTK	leukocyte receptor tyrosine kinase
A_21_P0000764	-0.162747	-0.366918	0.113871	0.281894	LINC01364	long intergenic non-protein coding RNA 1364
A_23_P427703	-0.113064	-0.317721	0.177475	0.124212	MT1L	metallothionein 1L (gene/pseudogene)
A_23_P722	-0.0824202	-0.426809	0.224361	0.188215	SYCP1	synaptonemal complex protein 1
A_22_P00016468	-0.0798085	-0.411531	0.184084	0.23049	CASC11	cancer susceptibility candidate 11 (non-protein coding)
A_23_P60225	-0.0580349	-0.413926	0.21312	0.189325	GRHPR	glyoxylate reductase/hydroxypyruvate reductase
A_23_P102235	-0.0548711	-0.371262	0.141783	0.244855	SNRPG	small nuclear ribonucleoprotein polypeptide G
A_24_P326708	-0.040551	-0.363814	0.195866	0.153413	BRSK2	BR serine/threonine kinase 2
A_23_P49082	-0.0278645	-0.367238	0.0979378	0.30651	NUBP2	nucleotide binding protein 2
A_23_P114952	-0.0232527	-0.421399	0.136157	0.315577	TMEM9	transmembrane protein 9
A_22_P00009100	-0.0222706	-0.305697	-0.0353652	0.43282	HORMAD2-AS1	HORMAD2 antisense RNA 1
A_33_P3329462	-0.0136855	-0.353603	0.167323	0.184137	DLEU1-AS1	DLEU1 antisense RNA 1
A_33_P3400643	-0.00738039	-0.336678	0.164398	0.167596	LINC00865	long intergenic non-protein coding RNA 865
A_33_P3362296	0.00121758	0.368105	-0.14909	-0.229833	KCNG1	potassium channel, voltage gated modifier subfamily G, member 1
A_32_P857658	0.00157532	0.341291	-0.113428	-0.250791	RPLP1	ribosomal protein, large, P1
A_23_P215060	0.0130857	0.40967	-0.2593	-0.113854	PODXL	podocalyxin-like
A_22_P00002434	0.0193194	0.346004	-0.258648	-0.0358993	LINC00341	long intergenic non-protein coding RNA 341
A_24_P286465	0.021288	0.404834	-0.204614	-0.190982	PURB	purine-rich element binding protein B
A_23_P10374	0.0257287	0.299814	0.0751429	-0.485987	R3HDM2	R3H domain containing 2
A_23_P91293	0.0560057	0.300001	-0.0577096	-0.284282	VAPB	VAMP (vesicle-associated membrane protein)-associated protein B and C
A_21_P0000020	0.0573768	0.339417	-0.166867	-0.167239	RBM19	RNA binding motif protein 19
A_23_P52298	0.0578143	0.395241	-0.113595	-0.317434	NPM3	nucleophosmin/nucleoplasmin 3
A_23_P124486	0.0596297	0.430876	-0.157028	-0.295602	PTPN9	protein tyrosine phosphatase, non-receptor type 9
A_23_P146187	0.0617534	0.355572	-0.0471992	-0.369167	RRS1	RRS1 ribosome biogenesis regulator homolog (S. cerevisiae)
A_33_P3320499	0.0647449	0.396071	-0.170913	-0.23134	RAI1	retinoic acid induced 1
A_33_P3251054	0.067953	0.296859	0.0680914	-0.471604	RNF38	ring finger protein 38
A_23_P360874	0.0751326	0.33655	-0.13611	-0.210436	LRWD1	leucine-rich repeats and WD repeat domain containing 1
A_23_P500353	0.0786584	0.344329	0.0150708	-0.449876	KCNN2	potassium channel, calcium activated intermediate/small conductance subfamily N alpha, member 2
A_24_P787897	0.081357	0.348558	-0.0116431	-0.414514	XYLT1	xylosyltransferase I
A_33_P3700794	0.103032	0.332509	0.0758964	-0.527674	METTL1	methyltransferase like 1
A_33_P3375665	0.106922	0.38982	-0.161576	-0.237781	FOXO3	forkhead box O3
A_23_P208013	0.114605	0.350086	-0.000642772	-0.43313	ZNF407	zinc finger protein 407
A_33_P3211423	0.119242	0.372883	-0.0431431	-0.396798	PANK3	pantothenate kinase 3
A_33_P3268368	0.13496	0.404411	-0.102794	-0.345222	FZR1	fizzy/cell division cycle 20 related 1 (Drosophila)
A_24_P219552	0.137295	0.371547	-0.0299323	-0.415221	NFE2L1	nuclear factor, erythroid 2-like 1
A_33_P3327702	0.1381	0.422542	-0.0859764	-0.393268	SYMPK	symplekin
A_33_P3405995	0.142802	0.444504	-0.26022	-0.15565	YBEY	ybeY metallopeptidase (putative)
A_23_P203819	0.145273	0.33091	0.00452697	-0.417209	GOLGA3	golgin A3
A_33_P3308223	0.180285	0.419296	-0.151686	-0.289363	PDE4DIP	phosphodiesterase 4D interacting protein
A_33_P3216913	0.196736	0.400565	-0.0958636	-0.350989	ABHD15	abhydrolase domain containing 15
A_33_P3393010	0.201377	0.437408	-0.257999	-0.150227	PKDCC	protein kinase domain containing, cytoplasmic
A_23_P372923	0.224533	0.443557	-0.210594	-0.229908	FGFR1	fibroblast growth factor receptor 1
A_32_P799227	0.242119	0.441629	-0.125324	-0.357127	NUTM2B	NUT family member 2B
A_33_P3346132	0.252071	0.418045	-0.181635	-0.242292	RUFY2	RUN and FYVE domain containing 2
A_22_P00016474	0.278279	0.479466	-0.326469	-0.098305	CASC8	cancer susceptibility candidate 8 (non-protein coding)
A_23_P116387	0.284231	0.472337	-0.179522	-0.312824	INCENP	inner centromere protein antigens 135/155kDa
A_33_P3409513	0.315007	0.449099	-0.198305	-0.25546	MAPK11	mitogen-activated protein kinase 11
A_23_P159305	0.330067	0.482494	-0.254136	-0.212005	TAF15	TAF15 RNA polymerase II, TATA box binding protein (TBP)-associated factor, 68kDa
