# Supplementary material for: Unveiling the molecular landscape of cognitive aging: insights from polygenic risk scores, DNA methylation, and gene expression
Source: Hum Genomics. 2024 Jul 2;18:75. doi: 10.1186/s40246-024-00640-6 (PMC11221141; doi:10.1186/s40246-024-00640-6)
Supplement: Supplementary file 8 — Additional file 8. [file 40246_2024_640_MOESM8_ESM.xlsx]

## Sheet: Sheet1
sTable8- Gene-set enrichment analysis of the selected age-related 350 CpG by sPLS-DA model.
GroupID	Category	Term	Description	LogP	Log(q-value)	InTerm_InList	Genes	Symbols
1_Summary	GO Molecular Functions	GO:0030332	cyclin binding	-7.78333	-3.40332	5/34	1021,2547,5218,5727,25792	CDK6,XRCC6,CDK14,PTCH1,CIZ1
1_Member	GO Molecular Functions	GO:0030332	cyclin binding	-7.78333	-3.40332	5/34	1021,2547,5218,5727,25792	CDK6,XRCC6,CDK14,PTCH1,CIZ1
2_Summary	GO Biological Processes	GO:0034330	cell junction organization	-7.50321	-3.40332	11/513	60,351,1308,1488,3675,5339,6624,22891,23191,54549,144100,358,1859,5727,6416,84665,490,8871,23043,55697,8842,9497,9936,84958,388325,2693	ACTB,APP,COL17A1,CTBP2,ITGA3,PLEC,FSCN1,ZNF365,CYFIP1,SDK2,PLEKHA7,AQP1,DYRK1A,PTCH1,MAP2K4,MYPN,ATP2B1,SYNJ2,TNIK,VAC14,PROM1,SLC4A7,CD302,SYTL1,SCIMP,GHSR
2_Member	GO Biological Processes	GO:0034330	cell junction organization	-7.50321	-3.40332	11/513	60,351,1308,1488,3675,5339,6624,22891,23191,54549,144100	ACTB,APP,COL17A1,CTBP2,ITGA3,PLEC,FSCN1,ZNF365,CYFIP1,SDK2,PLEKHA7
2_Member	GO Cellular Components	GO:0030424	axon	-6.58611	-2.92643	11/633	60,351,358,1859,3675,5339,5727,6416,6624,23191,84665	ACTB,APP,AQP1,DYRK1A,ITGA3,PLEC,PTCH1,MAP2K4,FSCN1,CYFIP1,MYPN
2_Member	GO Cellular Components	GO:0098793	presynapse	-5.14666	-1.97619	9/566	60,351,490,1488,3675,8871,23043,23191,55697	ACTB,APP,ATP2B1,CTBP2,ITGA3,SYNJ2,TNIK,CYFIP1,VAC14
2_Member	GO Biological Processes	GO:0050808	synapse organization	-5.00571	-1.88391	7/317	60,351,1488,3675,22891,23191,54549	ACTB,APP,CTBP2,ITGA3,ZNF365,CYFIP1,SDK2
2_Member	GO Cellular Components	GO:0098858	actin-based cell projection	-4.84056	-1.81518	9/225	351,3675,6624,8842,9497,9936,23191,84958,388325	APP,ITGA3,FSCN1,PROM1,SLC4A7,CD302,CYFIP1,SYTL1,SCIMP
2_Member	GO Cellular Components	GO:0048786	presynaptic active zone	-4.3685	-1.70675	4/82	351,490,1488,3675	APP,ATP2B1,CTBP2,ITGA3
2_Member	GO Cellular Components	GO:0030426	growth cone	-4.32473	-1.70675	5/167	351,3675,5727,6624,23191	APP,ITGA3,PTCH1,FSCN1,CYFIP1
2_Member	GO Cellular Components	GO:0150034	distal axon	-4.30824	-1.70666	6/277	60,351,3675,5727,6624,23191	ACTB,APP,ITGA3,PTCH1,FSCN1,CYFIP1
2_Member	GO Cellular Components	GO:0030427	site of polarized growth	-4.26385	-1.68901	5/172	351,3675,5727,6624,23191	APP,ITGA3,PTCH1,FSCN1,CYFIP1
2_Member	GO Cellular Components	GO:0030175	filopodium	-4.17706	-1.65825	6/108	351,3675,6624,9936,23191,388325	APP,ITGA3,FSCN1,CD302,CYFIP1,SCIMP
2_Member	GO Cellular Components	GO:0098794	postsynapse	-3.79959	-1.531	8/660	60,351,490,2693,3675,5727,23043,23191	ACTB,APP,ATP2B1,GHSR,ITGA3,PTCH1,TNIK,CYFIP1
2_Member	GO Biological Processes	GO:0043954	cellular component maintenance	-3.3695	-1.24796	3/62	1488,3675,144100	CTBP2,ITGA3,PLEKHA7
3_Summary	Reactome Gene Sets	R-HSA-5578775	Ion homeostasis	-6.66315	-2.92643	5/56	490,2281,3709,6786,10345,2815,9651,5339,358,9497,60,351,823,3675,23414,27338,2745,8398,254263,118788,249,23627,90639,286133,5727	ATP2B1,FKBP1B,ITPR2,STIM1,TRDN,GP9,PLCH2,PLEC,AQP1,SLC4A7,ACTB,APP,CAPN1,ITGA3,ZFPM2,UBE2S,GLRX,PLA2G6,CNIH2,PIK3AP1,ALPL,PRND,COX19,SCARA5,PTCH1
3_Member	Reactome Gene Sets	R-HSA-5578775	Ion homeostasis	-6.66315	-2.92643	5/56	490,2281,3709,6786,10345	ATP2B1,FKBP1B,ITPR2,STIM1,TRDN
3_Member	GO Biological Processes	GO:0051209	release of sequestered calcium ion into cytosol	-6.5857	-2.92643	5/58	2281,2815,3709,9651,10345	FKBP1B,GP9,ITPR2,PLCH2,TRDN
3_Member	GO Biological Processes	GO:0051283	negative regulation of sequestering of calcium ion	-6.54804	-2.92643	5/59	2281,2815,3709,9651,10345	FKBP1B,GP9,ITPR2,PLCH2,TRDN
3_Member	GO Cellular Components	GO:0016528	sarcoplasm	-5.62913	-2.28121	5/90	2281,3709,5339,6786,10345	FKBP1B,ITPR2,PLEC,STIM1,TRDN
3_Member	GO Biological Processes	GO:0006816	calcium ion transport	-5.56875	-2.28121	7/260	490,2281,2815,3709,6786,9651,10345	ATP2B1,FKBP1B,GP9,ITPR2,STIM1,PLCH2,TRDN
3_Member	GO Cellular Components	GO:0033017	sarcoplasmic reticulum membrane	-5.53156	-2.27677	4/42	2281,3709,6786,10345	FKBP1B,ITPR2,STIM1,TRDN
3_Member	GO Biological Processes	GO:0097553	calcium ion transmembrane import into cytosol	-5.23915	-2.01433	5/108	2281,2815,3709,9651,10345	FKBP1B,GP9,ITPR2,PLCH2,TRDN
3_Member	GO Biological Processes	GO:0070588	calcium ion transmembrane transport	-4.9838	-1.88391	6/210	490,2281,2815,3709,9651,10345	ATP2B1,FKBP1B,GP9,ITPR2,PLCH2,TRDN
3_Member	Reactome Gene Sets	R-HSA-5576891	Cardiac conduction	-4.81486	-1.81518	5/132	490,2281,3709,6786,10345	ATP2B1,FKBP1B,ITPR2,STIM1,TRDN
3_Member	GO Biological Processes	GO:0051282	regulation of sequestering of calcium ion	-4.79901	-1.81518	5/133	2281,2815,3709,9651,10345	FKBP1B,GP9,ITPR2,PLCH2,TRDN
3_Member	GO Biological Processes	GO:0030001	metal ion transport	-4.77684	-1.81518	9/630	358,490,2281,2815,3709,6786,9497,9651,10345	AQP1,ATP2B1,FKBP1B,GP9,ITPR2,STIM1,SLC4A7,PLCH2,TRDN
3_Member	GO Cellular Components	GO:0016529	sarcoplasmic reticulum	-4.56758	-1.74916	4/73	2281,3709,6786,10345	FKBP1B,ITPR2,STIM1,TRDN
3_Member	Reactome Gene Sets	R-HSA-418360	Platelet calcium homeostasis	-4.31528	-1.70675	3/30	490,3709,6786	ATP2B1,ITPR2,STIM1
3_Member	GO Biological Processes	GO:0022898	regulation of transmembrane transporter activity	-4.20634	-1.66276	6/289	60,351,823,2281,6786,10345	ACTB,APP,CAPN1,FKBP1B,STIM1,TRDN
3_Member	GO Biological Processes	GO:0098662	inorganic cation transmembrane transport	-4.06908	-1.61752	8/603	358,490,2281,2815,3709,9497,9651,10345	AQP1,ATP2B1,FKBP1B,GP9,ITPR2,SLC4A7,PLCH2,TRDN
3_Member	Reactome Gene Sets	R-HSA-109582	Hemostasis	-3.98084	-1.59951	8/621	60,351,490,2815,3675,3709,6786,23414	ACTB,APP,ATP2B1,GP9,ITGA3,ITPR2,STIM1,ZFPM2
3_Member	GO Biological Processes	GO:0098655	monoatomic cation transmembrane transport	-3.97123	-1.59951	8/623	358,490,2281,2815,3709,9497,9651,10345	AQP1,ATP2B1,FKBP1B,GP9,ITPR2,SLC4A7,PLCH2,TRDN
3_Member	GO Biological Processes	GO:0032409	regulation of transporter activity	-3.93398	-1.58228	6/324	60,351,823,2281,6786,10345	ACTB,APP,CAPN1,FKBP1B,STIM1,TRDN
3_Member	GO Biological Processes	GO:0019725	cellular homeostasis	-3.83572	-1.54527	8/652	351,358,490,2281,6786,9497,10345,27338	APP,AQP1,ATP2B1,FKBP1B,STIM1,SLC4A7,TRDN,UBE2S
3_Member	GO Biological Processes	GO:0055082	cellular chemical homeostasis	-3.52508	-1.34372	7/546	351,358,490,2281,6786,9497,10345	APP,AQP1,ATP2B1,FKBP1B,STIM1,SLC4A7,TRDN
3_Member	GO Biological Processes	GO:0030003	cellular monoatomic cation homeostasis	-3.42455	-1.27405	6/403	351,490,2281,6786,9497,10345	APP,ATP2B1,FKBP1B,STIM1,SLC4A7,TRDN
3_Member	GO Biological Processes	GO:0032412	regulation of monoatomic ion transmembrane transporter activity	-3.38118	-1.24984	8/278	351,823,2281,2745,6786,8398,10345,254263	APP,CAPN1,FKBP1B,GLRX,STIM1,PLA2G6,TRDN,CNIH2
3_Member	GO Biological Processes	GO:0006873	cellular monoatomic ion homeostasis	-3.37383	-1.24937	6/412	351,490,2281,6786,9497,10345	APP,ATP2B1,FKBP1B,STIM1,SLC4A7,TRDN
3_Member	GO Biological Processes	GO:0006875	cellular metal ion homeostasis	-3.00835	-1.05935	5/322	351,490,2281,6786,10345	APP,ATP2B1,FKBP1B,STIM1,TRDN
3_Member	Reactome Gene Sets	R-HSA-983695	Antigen activates B Cell Receptor (BCR) leading to generation of second messengers	-2.96621	-1.03512	3/32	3709,6786,118788	ITPR2,STIM1,PIK3AP1
3_Member	GO Biological Processes	GO:0055080	monoatomic cation homeostasis	-2.95911	-1.03115	6/495	351,490,2281,6786,9497,10345	APP,ATP2B1,FKBP1B,STIM1,SLC4A7,TRDN
3_Member	GO Biological Processes	GO:0055065	metal ion homeostasis	-2.89589	-0.997399	9/410	249,351,490,2281,6786,10345,23627,90639,286133	ALPL,APP,ATP2B1,FKBP1B,STIM1,TRDN,PRND,COX19,SCARA5
3_Member	GO Biological Processes	GO:0097306	cellular response to alcohol	-2.80414	-0.957109	3/97	490,3709,5727	ATP2B1,ITPR2,PTCH1
4_Summary	GO Biological Processes	GO:0016570	histone modification	-6.48225	-2.92643	9/389	60,1859,7320,7874,23774,63976,84444,84678,84864	ACTB,DYRK1A,UBE2B,USP7,BRD1,PRDM16,DOT1L,KDM2B,RIOX2
4_Member	GO Biological Processes	GO:0016570	histone modification	-6.48225	-2.92643	9/389	60,1859,7320,7874,23774,63976,84444,84678,84864	ACTB,DYRK1A,UBE2B,USP7,BRD1,PRDM16,DOT1L,KDM2B,RIOX2
4_Member	GO Biological Processes	GO:0070076	histone lysine demethylation	-4.67046	-1.81361	3/23	7320,84678,84864	UBE2B,KDM2B,RIOX2
4_Member	GO Biological Processes	GO:0016577	histone demethylation	-4.6132	-1.76858	3/24	7320,84678,84864	UBE2B,KDM2B,RIOX2
4_Member	Reactome Gene Sets	R-HSA-3247509	Chromatin modifying enzymes	-4.33448	-1.70675	6/274	60,23774,63976,84444,84678,84864	ACTB,BRD1,PRDM16,DOT1L,KDM2B,RIOX2
4_Member	Reactome Gene Sets	R-HSA-4839726	Chromatin organization	-4.33448	-1.70675	6/274	60,23774,63976,84444,84678,84864	ACTB,BRD1,PRDM16,DOT1L,KDM2B,RIOX2
4_Member	GO Biological Processes	GO:0006482	protein demethylation	-4.31528	-1.70675	3/30	7320,84678,84864	UBE2B,KDM2B,RIOX2
4_Member	GO Biological Processes	GO:0008214	protein dealkylation	-4.31528	-1.70675	3/30	7320,84678,84864	UBE2B,KDM2B,RIOX2
5_Summary	GO Biological Processes	GO:0021670	lateral ventricle development	-5.56818	-2.28121	3/12	358,1021,84678,2281,3709,351	AQP1,CDK6,KDM2B,FKBP1B,ITPR2,APP
5_Member	GO Biological Processes	GO:0021670	lateral ventricle development	-5.56818	-2.28121	3/12	358,1021,84678	AQP1,CDK6,KDM2B
5_Member	GO Molecular Functions	GO:0005217	intracellular ligand-gated monoatomic ion channel activity	-4.3603	-1.70675	3/29	358,2281,3709	AQP1,FKBP1B,ITPR2
5_Member	GO Biological Processes	GO:0021591	ventricular system development	-4.18913	-1.65825	3/33	358,1021,84678	AQP1,CDK6,KDM2B
5_Member	GO Biological Processes	GO:0051591	response to cAMP	-2.91169	-1.00908	3/89	351,358,3709	APP,AQP1,ITPR2
5_Member	GO Biological Processes	GO:0046683	response to organophosphorus	-2.45258	-0.728358	3/129	351,358,3709	APP,AQP1,ITPR2
6_Summary	Reactome Gene Sets	R-HSA-1474244	Extracellular matrix organization	-5.16122	-1.97619	7/300	351,823,1308,3675,5339,64175,169044,10345,11093,1299	APP,CAPN1,COL17A1,ITGA3,PLEC,P3H1,COL22A1,TRDN,ADAMTS13,COL9A3
6_Member	Reactome Gene Sets	R-HSA-1474244	Extracellular matrix organization	-5.16122	-1.97619	7/300	351,823,1308,3675,5339,64175,169044	APP,CAPN1,COL17A1,ITGA3,PLEC,P3H1,COL22A1
6_Member	Reactome Gene Sets	R-HSA-1474290	Collagen formation	-4.21003	-1.66276	4/90	1308,5339,64175,169044	COL17A1,PLEC,P3H1,COL22A1
6_Member	GO Cellular Components	GO:0005788	endoplasmic reticulum lumen	-4.02351	-1.61382	6/312	351,1308,10345,11093,64175,169044	APP,COL17A1,TRDN,ADAMTS13,P3H1,COL22A1
6_Member	Reactome Gene Sets	R-HSA-1650814	Collagen biosynthesis and modifying enzymes	-3.2705	-1.19965	3/67	1308,64175,169044	COL17A1,P3H1,COL22A1
6_Member	Reactome Gene Sets	R-HSA-8948216	Collagen chain trimerization	-2.56383	-0.797393	3/44	1299,1308,169044	COL9A3,COL17A1,COL22A1
7_Summary	GO Biological Processes	GO:0010761	fibroblast migration	-4.92942	-1.85072	3/19	358,5339,7145,60,2693,4650,6624,23043,84665,993,2547,6416	AQP1,PLEC,TNS1,ACTB,GHSR,MYO9B,FSCN1,TNIK,MYPN,CDC25A,XRCC6,MAP2K4
7_Member	GO Biological Processes	GO:0010761	fibroblast migration	-4.92942	-1.85072	3/19	358,5339,7145	AQP1,PLEC,TNS1
7_Member	GO Biological Processes	GO:0030029	actin filament-based process	-4.13986	-1.64576	8/589	60,358,2693,4650,5339,6624,23043,84665	ACTB,AQP1,GHSR,MYO9B,PLEC,FSCN1,TNIK,MYPN
7_Member	GO Biological Processes	GO:0030036	actin cytoskeleton organization	-3.61307	-1.40249	7/528	60,358,2693,5339,6624,23043,84665	ACTB,AQP1,GHSR,PLEC,FSCN1,TNIK,MYPN
7_Member	GO Biological Processes	GO:0071214	cellular response to abiotic stimulus	-3.00236	-1.05781	5/323	358,993,2547,5339,6416	AQP1,CDC25A,XRCC6,PLEC,MAP2K4
7_Member	GO Biological Processes	GO:0104004	cellular response to environmental stimulus	-3.00236	-1.05781	5/323	358,993,2547,5339,6416	AQP1,CDC25A,XRCC6,PLEC,MAP2K4
8_Summary	GO Biological Processes	GO:0008285	negative regulation of cell population proliferation	-4.8217	-1.81518	10/787	351,1021,1488,5727,6196,7704,8379,10221,64175,84678,60,1493,6993,7161,10234,23414,54855,57609,23774	APP,CDK6,CTBP2,PTCH1,RPS6KA2,ZBTB16,MAD1L1,TRIB1,P3H1,KDM2B,ACTB,CTLA4,DYNLT1,TP73,LRRC17,ZFPM2,TENT5C,DIP2B,BRD1
8_Member	GO Biological Processes	GO:0008285	negative regulation of cell population proliferation	-4.8217	-1.81518	10/787	351,1021,1488,5727,6196,7704,8379,10221,64175,84678	APP,CDK6,CTBP2,PTCH1,RPS6KA2,ZBTB16,MAD1L1,TRIB1,P3H1,KDM2B
8_Member	GO Biological Processes	GO:0045596	negative regulation of cell differentiation	-3.1669	-1.13705	13/716	60,351,1021,1493,5727,6993,7161,7704,10221,10234,23414,54855,57609	ACTB,APP,CDK6,CTLA4,PTCH1,DYNLT1,TP73,ZBTB16,TRIB1,LRRC17,ZFPM2,TENT5C,DIP2B
8_Member	GO Biological Processes	GO:0045638	negative regulation of myeloid cell differentiation	-2.83012	-0.96068	3/95	1021,7704,10221	CDK6,ZBTB16,TRIB1
8_Member	GO Biological Processes	GO:0045637	regulation of myeloid cell differentiation	-2.78329	-0.939877	4/214	1021,7704,10221,23774	CDK6,ZBTB16,TRIB1,BRD1
8_Member	GO Biological Processes	GO:0002762	negative regulation of myeloid leukocyte differentiation	-2.35752	-0.659891	3/52	1021,10221,10234	CDK6,TRIB1,LRRC17
9_Summary	GO Biological Processes	GO:0006281	DNA repair	-4.76502	-1.81518	13/493	2547,4913,7161,7320,7874,9112,11044,23514,55215,80233,84444,84515,157777,1493,10785,221662,7015,22891,54514,8379,60	XRCC6,NTHL1,TP73,UBE2B,USP7,MTA1,TENT4A,SPIDR,FANCI,FAAP100,DOT1L,MCM8,MCMDC2,CTLA4,WDR4,RBM24,TERT,ZNF365,DDX4,MAD1L1,ACTB
9_Member	GO Biological Processes	GO:0006281	DNA repair	-4.76502	-1.81518	13/493	2547,4913,7161,7320,7874,9112,11044,23514,55215,80233,84444,84515,157777	XRCC6,NTHL1,TP73,UBE2B,USP7,MTA1,TENT4A,SPIDR,FANCI,FAAP100,DOT1L,MCM8,MCMDC2
9_Member	GO Biological Processes	GO:0006974	cellular response to DNA damage stimulus	-4.69758	-1.81518	16/736	1493,2547,4913,7161,7320,7874,9112,10785,11044,23514,55215,80233,84444,84515,157777,221662	CTLA4,XRCC6,NTHL1,TP73,UBE2B,USP7,MTA1,WDR4,TENT4A,SPIDR,FANCI,FAAP100,DOT1L,MCM8,MCMDC2,RBM24
9_Member	GO Biological Processes	GO:0006259	DNA metabolic process	-4.46185	-1.70675	16/770	2547,4913,7015,7161,7320,7874,9112,11044,22891,23514,54514,55215,80233,84444,84515,157777	XRCC6,NTHL1,TERT,TP73,UBE2B,USP7,MTA1,TENT4A,ZNF365,SPIDR,DDX4,FANCI,FAAP100,DOT1L,MCM8,MCMDC2
9_Member	GO Biological Processes	GO:0036297	interstrand cross-link repair	-3.9695	-1.59951	3/39	55215,80233,84515	FANCI,FAAP100,MCM8
9_Member	GO Biological Processes	GO:0051276	chromosome organization	-3.88267	-1.5666	7/477	2547,7320,8379,11044,22891,84444,84515	XRCC6,UBE2B,MAD1L1,TENT4A,ZNF365,DOT1L,MCM8
9_Member	Reactome Gene Sets	R-HSA-73894	DNA Repair	-3.84808	-1.54527	6/336	60,2547,7320,7874,55215,80233	ACTB,XRCC6,UBE2B,USP7,FANCI,FAAP100
9_Member	GO Biological Processes	GO:0006302	double-strand break repair	-2.67556	-0.871243	6/207	2547,9112,11044,23514,84515,157777	XRCC6,MTA1,TENT4A,SPIDR,MCM8,MCMDC2
10_Summary	Reactome Gene Sets	R-HSA-8862803	Deregulated CDK5 triggers multiple neurodegenerative pathways in Alzheimer's disease models	-4.73042	-1.81518	3/22	351,823,993,5218,254263,2815,23774	APP,CAPN1,CDC25A,CDK14,CNIH2,GP9,BRD1
10_Member	Reactome Gene Sets	R-HSA-8862803	Deregulated CDK5 triggers multiple neurodegenerative pathways in Alzheimer's disease models	-4.73042	-1.81518	3/22	351,823,993	APP,CAPN1,CDC25A
10_Member	Reactome Gene Sets	R-HSA-8863678	Neurodegenerative Diseases	-4.73042	-1.81518	3/22	351,823,993	APP,CAPN1,CDC25A
10_Member	Reactome Gene Sets	R-HSA-9734009	Defective Intrinsic Pathway for Apoptosis	-4.55841	-1.74916	3/25	351,823,993	APP,CAPN1,CDC25A
10_Member	GO Biological Processes	GO:0000086	G2/M transition of mitotic cell cycle	-3.67233	-1.44358	3/49	351,993,5218	APP,CDC25A,CDK14
10_Member	GO Biological Processes	GO:2000310	regulation of NMDA receptor activity	-3.45397	-1.2911	3/22	351,823,254263	APP,CAPN1,CNIH2
10_Member	GO Biological Processes	GO:0061515	myeloid cell development	-3.14425	-1.12535	3/74	351,2815,23774	APP,GP9,BRD1
11_Summary	GO Biological Processes	GO:0032990	cell part morphogenesis	-4.72245	-1.81518	8/487	351,4650,5339,5727,22891,23043,23191,84665,64283,57453,1794,3586,8398,8828,123920	APP,MYO9B,PLEC,PTCH1,ZNF365,TNIK,CYFIP1,MYPN,ARHGEF28,DSCAML1,DOCK2,IL10,PLA2G6,NRP2,CMTM3
11_Member	GO Biological Processes	GO:0032990	cell part morphogenesis	-4.72245	-1.81518	8/487	351,4650,5339,5727,22891,23043,23191,84665	APP,MYO9B,PLEC,PTCH1,ZNF365,TNIK,CYFIP1,MYPN
11_Member	GO Biological Processes	GO:0000902	cell morphogenesis	-4.70701	-1.81518	9/643	351,4650,5339,5727,22891,23043,23191,64283,84665	APP,MYO9B,PLEC,PTCH1,ZNF365,TNIK,CYFIP1,ARHGEF28,MYPN
11_Member	GO Biological Processes	GO:0032989	cellular component morphogenesis	-4.13474	-1.64576	8/590	351,4650,5339,5727,22891,23043,23191,84665	APP,MYO9B,PLEC,PTCH1,ZNF365,TNIK,CYFIP1,MYPN
11_Member	GO Biological Processes	GO:0120039	plasma membrane bounded cell projection morphogenesis	-3.96835	-1.59951	7/462	351,4650,5727,22891,23043,23191,84665	APP,MYO9B,PTCH1,ZNF365,TNIK,CYFIP1,MYPN
11_Member	GO Biological Processes	GO:0048858	cell projection morphogenesis	-3.93944	-1.58228	7/467	351,4650,5727,22891,23043,23191,84665	APP,MYO9B,PTCH1,ZNF365,TNIK,CYFIP1,MYPN
11_Member	GO Biological Processes	GO:0008038	neuron recognition	-2.5086	-0.763975	3/46	351,57453,84665	APP,DSCAML1,MYPN
11_Member	GO Biological Processes	GO:0006935	chemotaxis	-2.45334	-0.728358	11/500	351,1794,3586,5339,5727,8398,8828,23191,57453,84665,123920	APP,DOCK2,IL10,PLEC,PTCH1,PLA2G6,NRP2,CYFIP1,DSCAML1,MYPN,CMTM3
11_Member	GO Biological Processes	GO:0042330	taxis	-2.44036	-0.719781	11/502	351,1794,3586,5339,5727,8398,8828,23191,57453,84665,123920	APP,DOCK2,IL10,PLEC,PTCH1,PLA2G6,NRP2,CYFIP1,DSCAML1,MYPN,CMTM3
11_Member	GO Biological Processes	GO:0040011	locomotion	-2.32696	-0.636541	11/520	351,1794,3586,5339,5727,8398,8828,23191,57453,84665,123920	APP,DOCK2,IL10,PLEC,PTCH1,PLA2G6,NRP2,CYFIP1,DSCAML1,MYPN,CMTM3
12_Summary	GO Cellular Components	GO:0030425	dendrite	-4.46476	-1.70675	14/605	351,490,1859,5339,5727,6416,8898,23191,23774,57537,57609,80315,85442,254263,146760,23585,57565,114757	APP,ATP2B1,DYRK1A,PLEC,PTCH1,MAP2K4,MTMR2,CYFIP1,BRD1,SORCS2,DIP2B,CPEB4,KNDC1,CNIH2,RTN4RL1,TMEM50A,KLHL14,CYGB
12_Member	GO Cellular Components	GO:0030425	dendrite	-4.46476	-1.70675	14/605	351,490,1859,5339,5727,6416,8898,23191,23774,57537,57609,80315,85442,254263	APP,ATP2B1,DYRK1A,PLEC,PTCH1,MAP2K4,MTMR2,CYFIP1,BRD1,SORCS2,DIP2B,CPEB4,KNDC1,CNIH2
12_Member	GO Cellular Components	GO:0097447	dendritic tree	-4.44924	-1.70675	14/607	351,490,1859,5339,5727,6416,8898,23191,23774,57537,57609,80315,85442,254263	APP,ATP2B1,DYRK1A,PLEC,PTCH1,MAP2K4,MTMR2,CYFIP1,BRD1,SORCS2,DIP2B,CPEB4,KNDC1,CNIH2
12_Member	GO Cellular Components	GO:0043197	dendritic spine	-3.88128	-1.5666	7/175	351,490,8898,23191,57537,80315,254263	APP,ATP2B1,MTMR2,CYFIP1,SORCS2,CPEB4,CNIH2
12_Member	GO Cellular Components	GO:0044309	neuron spine	-3.8356	-1.54527	7/178	351,490,8898,23191,57537,80315,254263	APP,ATP2B1,MTMR2,CYFIP1,SORCS2,CPEB4,CNIH2
12_Member	GO Cellular Components	GO:0043204	perikaryon	-3.44237	-1.28489	7/156	351,6416,23774,57537,57609,85442,146760	APP,MAP2K4,BRD1,SORCS2,DIP2B,KNDC1,RTN4RL1
12_Member	GO Cellular Components	GO:0043025	neuronal cell body	-2.9441	-1.02398	12/500	351,490,6416,23191,23585,23774,57537,57565,57609,85442,114757,146760	APP,ATP2B1,MAP2K4,CYFIP1,TMEM50A,BRD1,SORCS2,KLHL14,DIP2B,KNDC1,CYGB,RTN4RL1
12_Member	GO Cellular Components	GO:0044297	cell body	-2.48788	-0.751605	12/568	351,490,6416,23191,23585,23774,57537,57565,57609,85442,114757,146760	APP,ATP2B1,MAP2K4,CYFIP1,TMEM50A,BRD1,SORCS2,KLHL14,DIP2B,KNDC1,CYGB,RTN4RL1
13_Summary	GO Biological Processes	GO:1902105	regulation of leukocyte differentiation	-4.40591	-1.70675	10/319	60,1021,1493,2547,3586,7071,7704,10221,10234,57178,23774,7161,22891,23191,2815,3112,7056,8379,10019	ACTB,CDK6,CTLA4,XRCC6,IL10,KLF10,ZBTB16,TRIB1,LRRC17,ZMIZ1,BRD1,TP73,ZNF365,CYFIP1,GP9,HLA-DOB,THBD,MAD1L1,SH2B3
13_Member	GO Biological Processes	GO:1902105	regulation of leukocyte differentiation	-4.40591	-1.70675	10/319	60,1021,1493,2547,3586,7071,7704,10221,10234,57178	ACTB,CDK6,CTLA4,XRCC6,IL10,KLF10,ZBTB16,TRIB1,LRRC17,ZMIZ1
13_Member	GO Biological Processes	GO:1903706	regulation of hemopoiesis	-4.13286	-1.64576	11/415	60,1021,1493,2547,3586,7071,7704,10221,10234,23774,57178	ACTB,CDK6,CTLA4,XRCC6,IL10,KLF10,ZBTB16,TRIB1,LRRC17,BRD1,ZMIZ1
13_Member	GO Biological Processes	GO:1902107	positive regulation of leukocyte differentiation	-3.74689	-1.49519	7/184	60,2547,3586,7071,7704,10221,57178	ACTB,XRCC6,IL10,KLF10,ZBTB16,TRIB1,ZMIZ1
13_Member	GO Biological Processes	GO:1903708	positive regulation of hemopoiesis	-3.74689	-1.49519	7/184	60,2547,3586,7071,7704,10221,57178	ACTB,XRCC6,IL10,KLF10,ZBTB16,TRIB1,ZMIZ1
13_Member	GO Biological Processes	GO:0010720	positive regulation of cell development	-3.33869	-1.23444	10/432	60,2547,3586,7071,7161,7704,10221,22891,23191,57178	ACTB,XRCC6,IL10,KLF10,TP73,ZBTB16,TRIB1,ZNF365,CYFIP1,ZMIZ1
13_Member	GO Biological Processes	GO:0045621	positive regulation of lymphocyte differentiation	-2.83697	-0.963682	5/130	60,2547,3586,7704,57178	ACTB,XRCC6,IL10,ZBTB16,ZMIZ1
13_Member	GO Biological Processes	GO:0045619	regulation of lymphocyte differentiation	-2.62384	-0.830418	6/212	60,1493,2547,3586,7704,57178	ACTB,CTLA4,XRCC6,IL10,ZBTB16,ZMIZ1
13_Member	GO Biological Processes	GO:0050865	regulation of cell activation	-2.49745	-0.75929	11/655	60,1493,2547,2815,3112,3586,7056,7704,8379,10019,57178	ACTB,CTLA4,XRCC6,GP9,HLA-DOB,IL10,THBD,ZBTB16,MAD1L1,SH2B3,ZMIZ1
14_Summary	GO Molecular Functions	GO:0052629	phosphatidylinositol-3,5-bisphosphate 3-phosphatase activity	-4.40172	-1.70675	3/11	8871,8898,9110,55697,22874,9651,54886,249,993,7145,3709,4913,8398,8802,377841,7407,153364,518,9497,51084,54675,197322	SYNJ2,MTMR2,MTMR4,VAC14,PLEKHA6,PLCH2,PLPPR1,ALPL,CDC25A,TNS1,ITPR2,NTHL1,PLA2G6,SUCLG1,ENTPD8,VARS1,MBLAC2,ATP5MC3,SLC4A7,CRYL1,CRLS1,ACSF3
14_Member	GO Molecular Functions	GO:0052629	phosphatidylinositol-3,5-bisphosphate 3-phosphatase activity	-4.40172	-1.70675	3/11	8871,8898,9110	SYNJ2,MTMR2,MTMR4
14_Member	Reactome Gene Sets	R-HSA-1660517	Synthesis of PIPs at the late endosome membrane	-4.40172	-1.70675	3/11	8898,9110,55697	MTMR2,MTMR4,VAC14
14_Member	Reactome Gene Sets	R-HSA-1483255	PI Metabolism	-4.32739	-1.70675	4/84	8871,9110,22874,55697	SYNJ2,MTMR4,PLEKHA6,VAC14
14_Member	GO Molecular Functions	GO:0004438	phosphatidylinositol-3-phosphate phosphatase activity	-4.1669	-1.65807	3/13	8871,8898,9110	SYNJ2,MTMR2,MTMR4
14_Member	GO Molecular Functions	GO:0052744	phosphatidylinositol monophosphate phosphatase activity	-4.06419	-1.61752	3/14	8871,8898,9110	SYNJ2,MTMR2,MTMR4
14_Member	GO Molecular Functions	GO:0106018	phosphatidylinositol-3,5-bisphosphate phosphatase activity	-4.06419	-1.61752	3/14	8871,8898,9110	SYNJ2,MTMR2,MTMR4
14_Member	Reactome Gene Sets	R-HSA-1660516	Synthesis of PIPs at the early endosome membrane	-3.88116	-1.5666	3/16	8898,9110,55697	MTMR2,MTMR4,VAC14
14_Member	GO Biological Processes	GO:0046488	phosphatidylinositol metabolic process	-3.39003	-1.2539	4/147	8871,9110,9651,55697	SYNJ2,MTMR4,PLCH2,VAC14
14_Member	GO Molecular Functions	GO:0034593	phosphatidylinositol bisphosphate phosphatase activity	-3.23461	-1.17808	3/26	8871,8898,9110	SYNJ2,MTMR2,MTMR4
14_Member	KEGG Pathway	hsa00562	Inositol phosphate metabolism	-3.1615	-1.13533	3/73	8871,9110,9651	SYNJ2,MTMR4,PLCH2
14_Member	GO Molecular Functions	GO:0052866	phosphatidylinositol phosphate phosphatase activity	-3.04913	-1.07797	3/30	8871,8898,9110	SYNJ2,MTMR2,MTMR4
14_Member	GO Biological Processes	GO:0046839	phospholipid dephosphorylation	-2.85183	-0.970714	3/35	8871,8898,54886	SYNJ2,MTMR2,PLPPR1
14_Member	GO Molecular Functions	GO:0016791	phosphatase activity	-2.80791	-0.957109	7/265	249,993,7145,8871,8898,9110,54886	ALPL,CDC25A,TNS1,SYNJ2,MTMR2,MTMR4,PLPPR1
14_Member	KEGG Pathway	hsa04070	Phosphatidylinositol signaling system	-2.80414	-0.957109	3/97	3709,8871,9110	ITPR2,SYNJ2,MTMR4
14_Member	Reactome Gene Sets	R-HSA-1483257	Phospholipid metabolism	-2.79819	-0.952364	4/212	8871,9110,22874,55697	SYNJ2,MTMR4,PLEKHA6,VAC14
14_Member	GO Biological Processes	GO:0046434	organophosphate catabolic process	-2.70874	-0.89248	6/154	4913,8398,8802,8871,8898,377841	NTHL1,PLA2G6,SUCLG1,SYNJ2,MTMR2,ENTPD8
14_Member	GO Molecular Functions	GO:0016788	hydrolase activity, acting on ester bonds	-2.59369	-0.816022	12/732	249,993,4913,7145,7407,8398,8871,8898,9110,9651,54886,153364	ALPL,CDC25A,NTHL1,TNS1,VARS1,PLA2G6,SYNJ2,MTMR2,MTMR4,PLCH2,PLPPR1,MBLAC2
14_Member	GO Biological Processes	GO:0006650	glycerophospholipid metabolic process	-2.36373	-0.661866	4/280	8871,9110,9651,55697	SYNJ2,MTMR4,PLCH2,VAC14
14_Member	GO Biological Processes	GO:0090407	organophosphate biosynthetic process	-2.23688	-0.565126	11/535	518,8398,8871,8898,9110,9497,51084,54675,55697,197322,377841	ATP5MC3,PLA2G6,SYNJ2,MTMR2,MTMR4,SLC4A7,CRYL1,CRLS1,VAC14,ACSF3,ENTPD8
14_Member	GO Biological Processes	GO:0046474	glycerophospholipid biosynthetic process	-2.15509	-0.510042	6/200	8398,8871,8898,9110,54675,55697	PLA2G6,SYNJ2,MTMR2,MTMR4,CRLS1,VAC14
14_Member	GO Biological Processes	GO:0046486	glycerolipid metabolic process	-2.0444	-0.4307	4/346	8871,9110,9651,55697	SYNJ2,MTMR4,PLCH2,VAC14
15_Summary	Reactome Gene Sets	R-HSA-9658195	Leishmania infection	-4.36221	-1.70675	5/164	60,351,3709,4650,23191,490,1021,6624,1488,6786,9497,5339	ACTB,APP,ITPR2,MYO9B,CYFIP1,ATP2B1,CDK6,FSCN1,CTBP2,STIM1,SLC4A7,PLEC
15_Member	Reactome Gene Sets	R-HSA-9658195	Leishmania infection	-4.36221	-1.70675	5/164	60,351,3709,4650,23191	ACTB,APP,ITPR2,MYO9B,CYFIP1
15_Member	Reactome Gene Sets	R-HSA-2029480	Fcgamma receptor (FCGR) dependent phagocytosis	-4.28731	-1.69258	4/86	60,3709,4650,23191	ACTB,ITPR2,MYO9B,CYFIP1
15_Member	GO Cellular Components	GO:0031252	cell leading edge	-4.21332	-1.66276	7/422	60,351,490,1021,4650,6624,23191	ACTB,APP,ATP2B1,CDK6,MYO9B,FSCN1,CYFIP1
15_Member	GO Cellular Components	GO:0005938	cell cortex	-4.1011	-1.6296	6/302	60,1488,3709,4650,6624,6786	ACTB,CTBP2,ITPR2,MYO9B,FSCN1,STIM1
15_Member	Reactome Gene Sets	R-HSA-9035034	RHOF GTPase cycle	-3.87265	-1.56164	3/42	60,4650,9497	ACTB,MYO9B,SLC4A7
15_Member	GO Cellular Components	GO:0001726	ruffle	-3.05124	-1.07797	4/181	1021,4650,6624,23191	CDK6,MYO9B,FSCN1,CYFIP1
15_Member	GO Molecular Functions	GO:0051015	actin filament binding	-2.8751	-0.988729	4/202	4650,5339,6624,23191	MYO9B,PLEC,FSCN1,CYFIP1
16_Summary	GO Biological Processes	GO:0035023	regulation of Rho protein signal transduction	-4.34781	-1.70675	4/83	3675,4650,50650,64283,60,6793,9497,23191,54514,57522,124540,1794	ITGA3,MYO9B,ARHGEF3,ARHGEF28,ACTB,STK10,SLC4A7,CYFIP1,DDX4,SRGAP1,MSI2,DOCK2
16_Member	GO Biological Processes	GO:0035023	regulation of Rho protein signal transduction	-4.34781	-1.70675	4/83	3675,4650,50650,64283	ITGA3,MYO9B,ARHGEF3,ARHGEF28
16_Member	Reactome Gene Sets	R-HSA-9013026	RHOB GTPase cycle	-3.21476	-1.1602	3/70	4650,50650,64283	MYO9B,ARHGEF3,ARHGEF28
16_Member	Reactome Gene Sets	R-HSA-9012999	RHO GTPase cycle	-3.20926	-1.15665	10/449	60,4650,6793,9497,23191,50650,54514,57522,64283,124540	ACTB,MYO9B,STK10,SLC4A7,CYFIP1,ARHGEF3,DDX4,SRGAP1,ARHGEF28,MSI2
16_Member	Reactome Gene Sets	R-HSA-8980692	RHOA GTPase cycle	-2.81104	-0.957109	6/147	1794,4650,6793,50650,57522,64283	DOCK2,MYO9B,STK10,ARHGEF3,SRGAP1,ARHGEF28
17_Summary	Reactome Gene Sets	R-HSA-8866652	Synthesis of active ubiquitin: roles of E1 and E2 enzymes	-4.31528	-1.70675	3/30	7320,7874,27338,162,1308,1493,3112,3709,5682,6786,7704,9604,64718,90933,118788,9112,55336,55757,64777,79845,84236,84417,55175	UBE2B,USP7,UBE2S,AP1B1,COL17A1,CTLA4,HLA-DOB,ITPR2,PSMA1,STIM1,ZBTB16,RNF14,UNKL,TRIM41,PIK3AP1,MTA1,FBXL8,UGGT2,RMND5B,RNF122,RHBDD1,ECRG4,KLHL11
17_Member	Reactome Gene Sets	R-HSA-8866652	Synthesis of active ubiquitin: roles of E1 and E2 enzymes	-4.31528	-1.70675	3/30	7320,7874,27338	UBE2B,USP7,UBE2S
17_Member	Reactome Gene Sets	R-HSA-1280218	Adaptive Immune System	-3.38311	-1.24984	14/769	162,1308,1493,3112,3709,5682,6786,7320,7704,9604,27338,64718,90933,118788	AP1B1,COL17A1,CTLA4,HLA-DOB,ITPR2,PSMA1,STIM1,UBE2B,ZBTB16,RNF14,UBE2S,UNKL,TRIM41,PIK3AP1
17_Member	GO Biological Processes	GO:0010498	proteasomal protein catabolic process	-2.96843	-1.03512	10/364	5682,7320,9112,27338,55336,55757,64777,79845,84236,84417	PSMA1,UBE2B,MTA1,UBE2S,FBXL8,UGGT2,RMND5B,RNF122,RHBDD1,ECRG4
17_Member	Reactome Gene Sets	R-HSA-983168	Antigen processing: Ubiquitination & Proteasome degradation	-2.89683	-0.997399	9/309	5682,7320,7704,9604,27338,55175,55336,64718,90933	PSMA1,UBE2B,ZBTB16,RNF14,UBE2S,KLHL11,FBXL8,UNKL,TRIM41
17_Member	Reactome Gene Sets	R-HSA-983169	Class I MHC mediated antigen processing & presentation	-2.29206	-0.611305	9/381	5682,7320,7704,9604,27338,55175,55336,64718,90933	PSMA1,UBE2B,ZBTB16,RNF14,UBE2S,KLHL11,FBXL8,UNKL,TRIM41
17_Member	GO Biological Processes	GO:0043161	proteasome-mediated ubiquitin-dependent protein catabolic process	-2.11889	-0.481401	8/335	5682,7320,9112,27338,55336,64777,79845,84417	PSMA1,UBE2B,MTA1,UBE2S,FBXL8,RMND5B,RNF122,ECRG4
17_Member	GO Biological Processes	GO:0051603	proteolysis involved in protein catabolic process	-2.10253	-0.467279	12/637	5682,7320,7874,9112,9604,27338,55336,55757,64777,79845,84236,84417	PSMA1,UBE2B,USP7,MTA1,RNF14,UBE2S,FBXL8,UGGT2,RMND5B,RNF122,RHBDD1,ECRG4
18_Summary	GO Molecular Functions	GO:0016878	acid-thiol ligase activity	-4.27181	-1.69043	3/31	8802,80221,197322,5091,7407,55278	SUCLG1,ACSF2,ACSF3,PC,VARS1,QRSL1
18_Member	GO Molecular Functions	GO:0016878	acid-thiol ligase activity	-4.27181	-1.69043	3/31	8802,80221,197322	SUCLG1,ACSF2,ACSF3
18_Member	GO Molecular Functions	GO:0016877	ligase activity, forming carbon-sulfur bonds	-3.90411	-1.5666	3/41	8802,80221,197322	SUCLG1,ACSF2,ACSF3
18_Member	GO Molecular Functions	GO:0016874	ligase activity	-3.18016	-1.14609	6/165	5091,7407,8802,55278,80221,197322	PC,VARS1,SUCLG1,QRSL1,ACSF2,ACSF3
19_Summary	Reactome Gene Sets	R-HSA-446728	Cell junction organization	-4.19128	-1.65825	4/91	60,1308,5339,54549,823,3675,7145,23191,144100	ACTB,COL17A1,PLEC,SDK2,CAPN1,ITGA3,TNS1,CYFIP1,PLEKHA7
19_Member	Reactome Gene Sets	R-HSA-446728	Cell junction organization	-4.19128	-1.65825	4/91	60,1308,5339,54549	ACTB,COL17A1,PLEC,SDK2
19_Member	GO Cellular Components	GO:0030055	cell-substrate junction	-4.14967	-1.64638	7/432	60,823,1308,3675,5339,7145,23191	ACTB,CAPN1,COL17A1,ITGA3,PLEC,TNS1,CYFIP1
19_Member	GO Biological Processes	GO:0034332	adherens junction organization	-3.59552	-1.3905	3/52	60,5339,144100	ACTB,PLEC,PLEKHA7
19_Member	GO Cellular Components	GO:0005925	focal adhesion	-3.31894	-1.22122	6/422	60,823,3675,5339,7145,23191	ACTB,CAPN1,ITGA3,PLEC,TNS1,CYFIP1
20_Summary	GO Biological Processes	GO:0046330	positive regulation of JNK cascade	-4.11839	-1.63655	4/95	351,6416,23043,64170,1859,6196,1021,5218,60,64283,5211	APP,MAP2K4,TNIK,CARD9,DYRK1A,RPS6KA2,CDK6,CDK14,ACTB,ARHGEF28,PFKL
20_Member	GO Biological Processes	GO:0046330	positive regulation of JNK cascade	-4.11839	-1.63655	4/95	351,6416,23043,64170	APP,MAP2K4,TNIK,CARD9
20_Member	GO Molecular Functions	GO:0004712	protein serine/threonine/tyrosine kinase activity	-3.78281	-1.51861	3/45	1859,6196,6416	DYRK1A,RPS6KA2,MAP2K4
20_Member	GO Molecular Functions	GO:0106310	protein serine kinase activity	-3.66679	-1.44197	6/363	1021,1859,5218,6196,6416,23043	CDK6,DYRK1A,CDK14,RPS6KA2,MAP2K4,TNIK
20_Member	GO Biological Processes	GO:0032874	positive regulation of stress-activated MAPK cascade	-3.60565	-1.39785	4/129	351,6416,23043,64170	APP,MAP2K4,TNIK,CARD9
20_Member	GO Biological Processes	GO:0070304	positive regulation of stress-activated protein kinase signaling cascade	-3.58014	-1.37788	4/131	351,6416,23043,64170	APP,MAP2K4,TNIK,CARD9
20_Member	KEGG Pathway	hsa05135	Yersinia infection	-3.50606	-1.33303	4/137	60,6196,6416,64283	ACTB,RPS6KA2,MAP2K4,ARHGEF28
20_Member	GO Molecular Functions	GO:0004674	protein serine/threonine kinase activity	-3.32436	-1.22447	6/421	1021,1859,5218,6196,6416,23043	CDK6,DYRK1A,CDK14,RPS6KA2,MAP2K4,TNIK
20_Member	GO Molecular Functions	GO:0016773	phosphotransferase activity, alcohol group as acceptor	-3.01465	-1.05935	7/666	1021,1859,5211,5218,6196,6416,23043	CDK6,DYRK1A,PFKL,CDK14,RPS6KA2,MAP2K4,TNIK
20_Member	GO Molecular Functions	GO:0016301	kinase activity	-2.81659	-0.957109	7/721	1021,1859,5211,5218,6196,6416,23043	CDK6,DYRK1A,PFKL,CDK14,RPS6KA2,MAP2K4,TNIK
20_Member	Reactome Gene Sets	R-HSA-168142	Toll Like Receptor 10 (TLR10) Cascade	-2.80414	-0.957109	3/97	351,6196,6416	APP,RPS6KA2,MAP2K4
20_Member	Reactome Gene Sets	R-HSA-168176	Toll Like Receptor 5 (TLR5) Cascade	-2.80414	-0.957109	3/97	351,6196,6416	APP,RPS6KA2,MAP2K4
20_Member	Reactome Gene Sets	R-HSA-975871	MyD88 cascade initiated on plasma membrane	-2.80414	-0.957109	3/97	351,6196,6416	APP,RPS6KA2,MAP2K4
20_Member	GO Molecular Functions	GO:0004672	protein kinase activity	-2.68011	-0.874687	6/562	1021,1859,5218,6196,6416,23043	CDK6,DYRK1A,CDK14,RPS6KA2,MAP2K4,TNIK
