# Supplementary material for: Unveiling the molecular landscape of cognitive aging: insights from polygenic risk scores, DNA methylation, and gene expression
Source: Hum Genomics. 2024 Jul 2;18:75. doi: 10.1186/s40246-024-00640-6 (PMC11221141; doi:10.1186/s40246-024-00640-6)
Supplement: Supplementary file 9 — Additional file 9. [file 40246_2024_640_MOESM9_ESM.xlsx]

## Sheet: sTable9a
sTable 9a. Selected SNP with DIABLO distinguishing individuals with high and low SRT-LTS scores
Variable	Loading weigh	High.SRT.LTS	Low.SRT.LTS	gene_names
rs10059545	-0.033653	-0.251407	0.345684	XRCC4
rs10102766	0.165163	0.303998	-0.417997	PRAG1
rs1039982	-0.0104899	-0.212997	0.292871	rs1039982
rs10462047	-0.0529709	-0.220363	0.302999	NIM1K
rs10746070	0.0155	0.251438	-0.345728	rs10746070
rs10761643	-0.0894871	-0.297242	0.408708	LINC02929
rs10766600	0.0780505	0.262323	-0.360695	BRSK2
rs10785861	0.0271399	0.288353	-0.396486	rs10785861
rs10827467	0.0617553	0.241216	-0.331672	rs10827467
rs10874828	0.0634871	0.295657	-0.406528	ABCA4
rs10950701	0.0463939	0.27519	-0.378386	rs10950701
rs10967887	-0.305758	-0.477383	0.656402	rs10967887
rs11146450	-0.12718	-0.338454	0.465374	rs11146450
rs112490474	0.103154	0.279341	-0.384094	TENM2
rs11264736	0.148071	0.345612	-0.475216	SLC39A1
rs112703546	-0.148406	-0.312624	0.429858	HAS2-AS1
rs11657378	-0.0607195	-0.286116	0.39341	BCAS3
rs118035564	0.108892	0.293475	-0.403528	RNLS
rs12065892	0.102592	0.310747	-0.427277	FMN2
rs12165913	0.0213875	0.210103	-0.288892	TTC28
rs12403717	-0.110266	-0.323658	0.44503	rs12403717
rs12502048	-0.202203	-0.392133	0.539183	IL21-AS1
rs12693052	0.116805	0.314929	-0.433028	rs12693052
rs12966438	-0.0207734	-0.221837	0.305026	rs12966438
rs13013890	-0.051323	-0.289521	0.398092	WDPCP
rs13050963	-0.0112477	-0.251407	0.345684	SIM2
rs13235412	-0.101701	-0.288892	0.397227	CACNA2D1
rs13261108	-0.18604	-0.35122	0.482928	rs13261108
rs139375704	0.0542935	0.279341	-0.384094	rs139375704
rs1522649	0.0262934	0.252387	-0.347031	rs1522649
rs1605419	0.017786	0.227083	-0.31224	rs1605419
rs1611282	-0.00551404	-0.241207	0.331659	rs1611282
rs16857992	-0.0507545	-0.251407	0.345684	KLHL24
rs17027651	-0.051323	-0.289521	0.398092	WDPCP
rs17118005	0.0213875	0.210103	-0.288892	MDGA2
rs1882821	-0.0693617	-0.262397	0.360795	NRXN3
rs1938456	0.0240684	0.239644	-0.32951	GNG12-AS1
rs206184	0.0982686	0.294626	-0.405111	rs206184
rs207974	0.0877133	0.313062	-0.430461	SLCO3A1
rs2205431	-0.0299066	-0.270138	0.37144	rs2205431
rs222309	-0.00827481	-0.20963	0.288242	rs222309
rs2267161	0.0310472	0.266256	-0.366102	GAL3ST1
rs227667	-0.0877542	-0.294626	0.405111	rs227667
rs2289677	0.0130049	0.23258	-0.319798	EFTUD2
rs2303378	0.00472497	0.268835	-0.369648	NCAM1
rs2337693	0.144537	0.338324	-0.465196	MAP1B
rs2342437	-0.0320813	-0.308108	0.423649	CYRIA
rs2369747	-0.121661	-0.338454	0.465374	rs2369747
rs2414744	0.268898	0.458963	-0.631074	rs2414744
rs256785	0.0573147	0.251557	-0.345891	rs256785
rs2585842	-0.124536	-0.306037	0.4208	rs2585842
rs2608461	-0.0259498	-0.212384	0.292029	rs2608461
rs28768976	-0.0388764	-0.247738	0.34064	rs28768976
rs312883	-0.119725	-0.348195	0.478767	SEPTIN9
rs330792	0.0850862	0.290016	-0.398771	MSH6,U6
rs337514	0.110238	0.361364	-0.496875	PPM1H
rs35103294	0.0799001	0.283694	-0.390079	UNK
rs3791997	0.0921315	0.315366	-0.433628	KLF7
rs3817648	0.0602857	0.240459	-0.330631	LAT2
rs3874943	-0.0617093	-0.271762	0.373673	rs3874943
rs3894905	-0.108705	-0.297264	0.408738	SNX29
rs4544584	0.0689401	0.279341	-0.384094	ULK4
rs461227	-0.0354561	-0.233209	0.320662	CPNE7
rs2148457	0.0264927	0.230209	-0.316537	PKHD1
rs4518163	-0.0532075	-0.292423	0.402082	rs4518163
rs497250	0.00758334	0.233209	-0.320662	rs497250
rs6130569	-0.0435128	-0.252315	0.346933	OSER1-DT
rs4148993	0.0948444	0.286561	-0.394021	SLCO1A2
rs4696870	-0.0299183	-0.238845	0.328412	CPZ,GPR78
rs4784599	-0.0184529	-0.255028	0.350664	CES5A
rs479306	-0.100146	-0.298079	0.409859	rs479306
rs4962667	0.0226817	0.269677	-0.370806	LHPP
rs59412192	-0.106504	-0.333013	0.457892	FOXN2
rs61708525	0.00325679	0.217148	-0.298579	PLXNC1
rs62208558	-0.0140883	-0.251981	0.346473	rs62208558
rs67885014	0.000416309	0.243069	-0.334221	ZNF83
rs7224608	0.0287002	0.207191	-0.284887	PCGF2
rs56311314	0.0280313	0.279341	-0.384094	rs56311314
rs62260152	0.00142548	0.244597	-0.33632	DOCK3
rs6421984	-0.223052	-0.432663	0.594911	IFITM2
rs62257841	0.00142548	0.244597	-0.33632	DOCK3
rs6747129	0.118641	0.320662	-0.440911	rs6747129
rs72827424	0.150008	0.322963	-0.444074	rs72827424
rs73006837	-0.0136041	-0.257541	0.354119	NFIX
rs66499891	-0.0415769	-0.306037	0.4208	rs66499891
rs72813716	-0.0895083	-0.232791	0.320088	rs72813716
rs6679568	-0.0912738	-0.28997	0.398709	SGIP1
rs6920323	-0.00919616	-0.271082	0.372738	rs6920323
rs6943256	0.172647	0.328412	-0.451566	rs6943256
rs7089186	-0.0808028	-0.348195	0.478767	RNLS
rs687150	0.0162756	0.251407	-0.345684	rs687150
rs7177653	-0.0917014	-0.283378	0.389645	rs7177653
rs724822	-0.112385	-0.255106	0.35077	rs724822
rs6771332	-0.105093	-0.292134	0.401684	CPNE4
rs7083045	-0.0574667	-0.3089	0.424738	ENSG00000238280
rs74226091	-0.184348	-0.403528	0.554851	rs74226091
rs76916159	-0.0214436	-0.237493	0.326553	EML4
rs71420113	-0.0237877	-0.234234	0.322072	rs71420113
rs7269419	0.0516866	0.246486	-0.338918	SNAP25
rs7336815	-0.0680329	-0.288741	0.397018	LINC00366
rs7628967	-0.0422973	-0.241207	0.331659	rs7628967
rs78215254	-0.18324	-0.384094	0.528129	rs78215254
rs73370371	-0.0868333	-0.317812	0.436992	OCA2
rs7574400	0.10514	0.28647	-0.393897	rs7574400
rs74907030	-0.0131091	-0.233209	0.320662	TRABD2A
rs7634782	0.0986907	0.292423	-0.402082	rs7634782
rs7834033	-0.182027	-0.351142	0.48282	ZNF250
rs7862653	0.0685346	0.323658	-0.44503	rs7862653
rs77890674	0.0380134	0.246148	-0.338454	NOVA1-DT
rs7946777	-0.0264848	-0.236091	0.324625	rs7946777
rs80242678	0.0229125	0.246148	-0.338454	LRP8
rs79454198	-0.00975852	-0.255028	0.350664	RIC1
rs9975058	0.0567255	0.21866	-0.300657	rs9975058
rs80274745	-0.0660557	-0.307311	0.422553	DMXL2
rs9310428	0.0735826	0.35077	-0.482309	rs9310428
rs9854423	-0.0173862	-0.241538	0.332115	DCLK3
rs9940370	-0.00926484	-0.237493	0.326553	rs9940370
rs9943527	0.105208	0.327039	-0.449679	GALNT18
rs7933825	0.0226882	0.232237	-0.319326	LINC02740
rs9783669	0.0637892	0.263021	-0.361654	rs9783669

## Sheet: sTable9b
sTable 9b. Selected CpGs with DIABLO distinguishing individuals with high and low SRT-LTS scores
Variable	Loading weight	High.SRT.LTS	Low.SRT.LTS
AP1B1	0.189788	0.266045	-0.365812
B3GALTL	0.0944095	0.246992	-0.339614
cg00525973	0.157805	0.273253	-0.375723
cg03893507	0.0794315	0.235599	-0.323949
cg05287169	0.357599	0.354739	-0.487767
cg09877112	0.1011	0.271014	-0.372645
cg21552063	0.260985	0.363782	-0.5002
cg23624641	0.0910432	0.233347	-0.320852
cg27064337	0.136817	0.235439	-0.323728
CLMP	0.209102	0.296599	-0.407824
DOCK2	0.127772	0.229407	-0.315435
ENTPD8	0.108644	0.219228	-0.301438
FAM46C	0.0984909	0.230242	-0.316583
LRCH1	0.191928	0.276131	-0.37968
MIR496	0.135629	0.246197	-0.33852
NRP2	0.102793	0.221921	-0.305141
PTCH1	0.273814	0.302843	-0.416409
DYRK1A	0.0700148	0.226803	-0.311854
ZFAT	0.0677008	0.207364	-0.285125
ZNF727	0.0699271	0.225734	-0.310384
C2orf40	0.0723196	0.220728	-0.3035
cg25723604	0.0685568	0.218403	-0.300304
cg06990080	0.0365055	0.204696	-0.281457
cg23304252	0.0430278	0.199207	-0.273909
ZNF384	0.0468508	0.218927	-0.301024
cg02024465	0.0291266	0.167613	-0.230468
TMED8	0.020455	0.197444	-0.271485
TRANK1	0.0150328	0.204225	-0.280809
cg07199592	0.0161712	0.20696	-0.28457
MCM8	0.00214561	0.226401	-0.311302
HIST1H2AA	0.00927687	0.20716	-0.284845
cg18518720	0.000958622	0.171404	-0.235681
CAPN1	-0.199978	-0.26951	0.370577
cg06856130	-0.381382	-0.356173	0.489738
DIO1	-0.10149	-0.256895	0.353231
FAM198A	-0.296407	-0.315259	0.433481
MTA1	-0.271784	-0.295242	0.405958
PLEKHA6	-0.0949973	-0.238405	0.327806
UGGT2	-0.178222	-0.294474	0.404902
cg01633092	-0.0931769	-0.229892	0.316102
cg08818085	-0.0768717	-0.2112	0.2904
FLJ31306	-0.0888206	-0.231447	0.318239
SEC14L2	-0.100745	-0.247412	0.340191
cg13786163	-0.0480212	-0.200318	0.275437
FBXL8	-0.0442713	-0.222847	0.306415
cg04568264	-0.0317959	-0.196932	0.270782
C10orf128	-0.010097	-0.199748	0.274654
MGAT5B	-0.0164253	-0.195028	0.268164
PRND	-0.00660859	-0.184364	0.2535
RPS6KA2	-0.01428	-0.186172	0.255986

## Sheet: sTable9c
sTable 9c. Selected genes with DIABLO distinguishing individuals with high and low SRT-LTS scores
Variable	Load weight	High SRT-LTS (mean)	Low.SRT-LTS (mean)
BRSK2	-0.413967	-0.290677	0.39968
SYMPK	-0.405153	-0.39235	0.539482
LINC00865	-0.365167	-0.261186	0.35913
KCNN2	0.348858	0.313221	-0.430679
METTL1	0.304925	0.228575	-0.31429
FGFR1	0.302089	0.240437	-0.330601
SNRPG	-0.245317	-0.191744	0.263648
PDE4DIP	0.160633	0.179806	-0.247234
KRT73-AS1	0.149513	0.217026	-0.298411
LINC01364	-0.144337	-0.139227	0.191437
NFE2L1	0.141831	0.155677	-0.214056
PTPN9	0.118015	0.170057	-0.233829
TMEM9	0.0998783	0.21133	-0.290578
GPAM	0.0978029	0.191906	-0.263871
RUFY2	0.0946998	0.122463	-0.168386
ATP7B	-0.0918009	-0.109284	0.150266
RNF38	0.0846983	0.135165	-0.185853
YBEY	-0.0783122	-0.198411	0.272815
VAMP5	-0.0596289	-0.115589	0.158934
NPM3	-0.0550213	-0.160887	0.221219
FOXJ1	-0.0407377	-0.102717	0.141235
HORMAD2-AS1	-0.0402501	-0.100851	0.13867
RRS1	-0.0366994	-0.197679	0.271809
CASC8	0.0178806	0.0762843	-0.104891
TAF15	0.0144703	0.0796015	-0.109452
