# Supplementary material for: Unveiling the molecular landscape of cognitive aging: insights from polygenic risk scores, DNA methylation, and gene expression
Source: Hum Genomics. 2024 Jul 2;18:75. doi: 10.1186/s40246-024-00640-6 (PMC11221141; doi:10.1186/s40246-024-00640-6)
Supplement: Supplementary file 10 — Additional file 10. [file 40246_2024_640_MOESM10_ESM.xlsx]

## Sheet: Sheet1
sTable10- Gene-set enrichment analysis of the selected 120 SNP, 50 CpG, and 25 gene expression probes distinguishing Low and High SRT-LTS scores by the diablo model.
GroupID	Category	Term	Description	LogP	Log(q-value)	InTerm_InList	Genes	Symbols
1_Summary	GO Biological Processes	GO:0000904	cell morphogenesis involved in differentiation	-6.34591	-2.2099	12/487	4131,4684,5314,5727,7804,8609,8828,9024,9369,10154,51057,85451,1859,6493,1794,162	MAP1B,NCAM1,PKHD1,PTCH1,LRP8,KLF7,NRP2,BRSK2,NRXN3,PLXNC1,WDPCP,UNK,DYRK1A,SIM2,DOCK2,AP1B1
1_Member	GO Biological Processes	GO:0000904	cell morphogenesis involved in differentiation	-6.34591	-2.2099	12/487	4131,4684,5314,5727,7804,8609,8828,9024,9369,10154,51057,85451	MAP1B,NCAM1,PKHD1,PTCH1,LRP8,KLF7,NRP2,BRSK2,NRXN3,PLXNC1,WDPCP,UNK
1_Member	GO Biological Processes	GO:0048667	cell morphogenesis involved in neuron differentiation	-6.25247	-2.2099	8/418	4131,4684,5727,7804,8828,9024,10154,85451	MAP1B,NCAM1,PTCH1,LRP8,NRP2,BRSK2,PLXNC1,UNK
1_Member	GO Cellular Components	GO:0030424	axon	-5.34955	-1.64761	5/633	1859,4131,5727,7804,8828	DYRK1A,MAP1B,PTCH1,LRP8,NRP2
1_Member	GO Biological Processes	GO:0000902	cell morphogenesis	-5.1023	-1.59096	12/643	4131,4684,5314,5727,7804,8609,8828,9024,9369,10154,51057,85451	MAP1B,NCAM1,PKHD1,PTCH1,LRP8,KLF7,NRP2,BRSK2,NRXN3,PLXNC1,WDPCP,UNK
1_Member	GO Biological Processes	GO:0048812	neuron projection morphogenesis	-4.88779	-1.57246	7/457	4131,4684,5727,7804,8828,9024,10154	MAP1B,NCAM1,PTCH1,LRP8,NRP2,BRSK2,PLXNC1
1_Member	GO Biological Processes	GO:0120039	plasma membrane bounded cell projection morphogenesis	-4.85734	-1.57246	7/462	4131,4684,5727,7804,8828,9024,10154	MAP1B,NCAM1,PTCH1,LRP8,NRP2,BRSK2,PLXNC1
1_Member	GO Biological Processes	GO:0048858	cell projection morphogenesis	-4.82725	-1.57246	7/467	4131,4684,5727,7804,8828,9024,10154	MAP1B,NCAM1,PTCH1,LRP8,NRP2,BRSK2,PLXNC1
1_Member	GO Biological Processes	GO:0032990	cell part morphogenesis	-4.71033	-1.53986	7/487	4131,4684,5727,7804,8828,9024,10154	MAP1B,NCAM1,PTCH1,LRP8,NRP2,BRSK2,PLXNC1
1_Member	GO Biological Processes	GO:0007409	axonogenesis	-4.54007	-1.44019	6/347	4131,4684,5727,8828,9024,10154	MAP1B,NCAM1,PTCH1,NRP2,BRSK2,PLXNC1
1_Member	GO Biological Processes	GO:0061564	axon development	-4.27034	-1.35478	6/388	4131,4684,5727,8828,9024,10154	MAP1B,NCAM1,PTCH1,NRP2,BRSK2,PLXNC1
1_Member	GO Biological Processes	GO:0032989	cellular component morphogenesis	-4.1824	-1.31296	7/590	4131,4684,5727,7804,8828,9024,10154	MAP1B,NCAM1,PTCH1,LRP8,NRP2,BRSK2,PLXNC1
1_Member	GO Biological Processes	GO:0031175	neuron projection development	-3.93312	-1.21344	7/647	4131,4684,5727,7804,8828,9024,10154	MAP1B,NCAM1,PTCH1,LRP8,NRP2,BRSK2,PLXNC1
1_Member	GO Biological Processes	GO:0007411	axon guidance	-3.69355	-1.05606	6/216	4684,5727,8609,8828,9369,10154	NCAM1,PTCH1,KLF7,NRP2,NRXN3,PLXNC1
1_Member	GO Biological Processes	GO:0097485	neuron projection guidance	-3.69355	-1.05606	6/216	4684,5727,8609,8828,9369,10154	NCAM1,PTCH1,KLF7,NRP2,NRXN3,PLXNC1
1_Member	GO Biological Processes	GO:0009880	embryonic pattern specification	-3.61374	-0.98547	3/70	5727,6493,8828	PTCH1,SIM2,NRP2
1_Member	GO Biological Processes	GO:0006935	chemotaxis	-2.46743	-0.127212	7/500	1794,4684,5727,8609,8828,9369,10154	DOCK2,NCAM1,PTCH1,KLF7,NRP2,NRXN3,PLXNC1
1_Member	GO Biological Processes	GO:0042330	taxis	-2.45796	-0.121496	7/502	1794,4684,5727,8609,8828,9369,10154	DOCK2,NCAM1,PTCH1,KLF7,NRP2,NRXN3,PLXNC1
1_Member	GO Biological Processes	GO:0040011	locomotion	-2.37481	-0.0673113	7/520	1794,4684,5727,8609,8828,9369,10154	DOCK2,NCAM1,PTCH1,KLF7,NRP2,NRXN3,PLXNC1
1_Member	GO Biological Processes	GO:0007389	pattern specification process	-2.13106	0	4/448	162,5727,6493,8828	AP1B1,PTCH1,SIM2,NRP2
2_Summary	GO Biological Processes	GO:0050000	chromosome localization	-5.2501	-1.62733	3/83	23212,27436,56776,4131,9024,9659,54828,54986,6196,252839	RRS1,EML4,FMN2,MAP1B,BRSK2,PDE4DIP,BCAS3,ULK4,RPS6KA2,TMEM9
2_Member	GO Biological Processes	GO:0050000	chromosome localization	-5.2501	-1.62733	3/83	23212,27436,56776	RRS1,EML4,FMN2
2_Member	GO Biological Processes	GO:0051656	establishment of organelle localization	-4.75594	-1.55914	4/388	4131,23212,27436,56776	MAP1B,RRS1,EML4,FMN2
2_Member	GO Biological Processes	GO:0000226	microtubule cytoskeleton organization	-4.3892	-1.41635	7/547	4131,9024,9659,27436,54828,54986,56776	MAP1B,BRSK2,PDE4DIP,EML4,BCAS3,ULK4,FMN2
2_Member	GO Biological Processes	GO:0051640	organelle localization	-4.26257	-1.35478	4/519	4131,23212,27436,56776	MAP1B,RRS1,EML4,FMN2
2_Member	GO Cellular Components	GO:0005819	spindle	-2.22468	0	4/421	6196,27436,56776,252839	RPS6KA2,EML4,FMN2,TMEM9
3_Summary	GO Biological Processes	GO:0120035	regulation of plasma membrane bounded cell projection organization	-5.08879	-1.59096	12/645	4131,5780,6616,7804,9024,10154,10801,51057,54828,54986,57451,157285,5727,10791,56776	MAP1B,PTPN9,SNAP25,LRP8,BRSK2,PLXNC1,SEPTIN9,WDPCP,BCAS3,ULK4,TENM2,PRAG1,PTCH1,VAMP5,FMN2
3_Member	GO Biological Processes	GO:0120035	regulation of plasma membrane bounded cell projection organization	-5.08879	-1.59096	12/645	4131,5780,6616,7804,9024,10154,10801,51057,54828,54986,57451,157285	MAP1B,PTPN9,SNAP25,LRP8,BRSK2,PLXNC1,SEPTIN9,WDPCP,BCAS3,ULK4,TENM2,PRAG1
3_Member	GO Biological Processes	GO:0031344	regulation of cell projection organization	-4.98903	-1.57246	12/660	4131,5780,6616,7804,9024,10154,10801,51057,54828,54986,57451,157285	MAP1B,PTPN9,SNAP25,LRP8,BRSK2,PLXNC1,SEPTIN9,WDPCP,BCAS3,ULK4,TENM2,PRAG1
3_Member	GO Biological Processes	GO:0010975	regulation of neuron projection development	-3.90644	-1.20906	6/452	4131,6616,7804,9024,10154,54986	MAP1B,SNAP25,LRP8,BRSK2,PLXNC1,ULK4
3_Member	GO Cellular Components	GO:0048471	perinuclear region of cytoplasm	-3.60824	-0.98547	7/731	4131,5727,6616,9024,10791,10801,56776	MAP1B,PTCH1,SNAP25,BRSK2,VAMP5,SEPTIN9,FMN2
3_Member	GO Cellular Components	GO:0150034	distal axon	-2.8763	-0.450723	4/277	4131,5727,6616,9024	MAP1B,PTCH1,SNAP25,BRSK2
3_Member	GO Cellular Components	GO:0030426	growth cone	-2.52089	-0.169186	3/167	4131,5727,6616	MAP1B,PTCH1,SNAP25
3_Member	GO Cellular Components	GO:0030427	site of polarized growth	-2.48484	-0.137002	3/172	4131,5727,6616	MAP1B,PTCH1,SNAP25
4_Summary	GO Molecular Functions	GO:0008194	UDP-glycosyltransferase activity	-4.54111	-1.44019	3/143	55757,145173,374378,9514,146664	UGGT2,B3GLCT,GALNT18,GAL3ST1,MGAT5B
4_Member	GO Molecular Functions	GO:0008194	UDP-glycosyltransferase activity	-4.54111	-1.44019	3/143	55757,145173,374378	UGGT2,B3GLCT,GALNT18
4_Member	GO Biological Processes	GO:0006486	protein glycosylation	-4.42212	-1.41915	5/219	9514,55757,145173,146664,374378	GAL3ST1,UGGT2,B3GLCT,MGAT5B,GALNT18
4_Member	GO Biological Processes	GO:0043413	macromolecule glycosylation	-4.42212	-1.41915	5/219	9514,55757,145173,146664,374378	GAL3ST1,UGGT2,B3GLCT,MGAT5B,GALNT18
4_Member	GO Biological Processes	GO:0070085	glycosylation	-4.25055	-1.35478	5/238	9514,55757,145173,146664,374378	GAL3ST1,UGGT2,B3GLCT,MGAT5B,GALNT18
4_Member	GO Molecular Functions	GO:0016758	hexosyltransferase activity	-4.14019	-1.28975	3/195	55757,145173,374378	UGGT2,B3GLCT,GALNT18
4_Member	GO Biological Processes	GO:0009101	glycoprotein biosynthetic process	-3.94772	-1.2189	5/276	9514,55757,145173,146664,374378	GAL3ST1,UGGT2,B3GLCT,MGAT5B,GALNT18
4_Member	GO Biological Processes	GO:0006487	protein N-linked glycosylation	-3.57756	-0.961976	3/72	9514,55757,146664	GAL3ST1,UGGT2,MGAT5B
4_Member	GO Biological Processes	GO:0006493	protein O-linked glycosylation	-3.18468	-0.686852	3/98	145173,146664,374378	B3GLCT,MGAT5B,GALNT18
5_Summary	Reactome Gene Sets	R-HSA-373760	L1CAM interactions	-4.2698	-1.35478	4/119	2260,4684,6196,8828,4131,85451	FGFR1,NCAM1,RPS6KA2,NRP2,MAP1B,UNK
5_Member	Reactome Gene Sets	R-HSA-373760	L1CAM interactions	-4.2698	-1.35478	4/119	2260,4684,6196,8828	FGFR1,NCAM1,RPS6KA2,NRP2
5_Member	GO Biological Processes	GO:0001764	neuron migration	-4.04441	-1.25628	4/136	2260,4131,8828,85451	FGFR1,MAP1B,NRP2,UNK
6_Summary	GO Biological Processes	GO:0021517	ventral spinal cord development	-4.13	-1.28975	3/47	5727,7804,161357,729085	PTCH1,LRP8,MDGA2,GASK1A
6_Member	GO Biological Processes	GO:0021517	ventral spinal cord development	-4.13	-1.28975	3/47	5727,7804,161357	PTCH1,LRP8,MDGA2
6_Member	GO Cellular Components	GO:0005901	caveola	-3.39567	-0.839853	3/83	5727,7804,729085	PTCH1,LRP8,GASK1A
6_Member	GO Biological Processes	GO:0021510	spinal cord development	-3.13413	-0.6417	3/102	5727,7804,161357	PTCH1,LRP8,MDGA2
6_Member	GO Cellular Components	GO:0044853	plasma membrane raft	-2.99417	-0.53773	3/114	5727,7804,729085	PTCH1,LRP8,GASK1A
7_Summary	GO Biological Processes	GO:0031113	regulation of microtubule polymerization	-3.94909	-1.2189	3/54	1859,4131,9659	DYRK1A,MAP1B,PDE4DIP
7_Member	GO Biological Processes	GO:0031113	regulation of microtubule polymerization	-3.94909	-1.2189	3/54	1859,4131,9659	DYRK1A,MAP1B,PDE4DIP
7_Member	GO Biological Processes	GO:0031110	regulation of microtubule polymerization or depolymerization	-3.32118	-0.777598	3/88	1859,4131,9659	DYRK1A,MAP1B,PDE4DIP
7_Member	GO Biological Processes	GO:0032271	regulation of protein polymerization	-2.35752	-0.0569699	3/191	1859,4131,9659	DYRK1A,MAP1B,PDE4DIP
8_Summary	GO Biological Processes	GO:0030010	establishment of cell polarity	-3.79047	-1.12992	5/131	1794,2302,4131,5314,9024,24,10801	DOCK2,FOXJ1,MAP1B,PKHD1,BRSK2,ABCA4,SEPTIN9
8_Member	GO Biological Processes	GO:0030010	establishment of cell polarity	-3.79047	-1.12992	5/131	1794,2302,4131,5314,9024	DOCK2,FOXJ1,MAP1B,PKHD1,BRSK2
8_Member	GO Biological Processes	GO:0007163	establishment or maintenance of cell polarity	-2.94225	-0.490726	5/201	1794,2302,4131,5314,9024	DOCK2,FOXJ1,MAP1B,PKHD1,BRSK2
8_Member	GO Cellular Components	GO:0097730	non-motile cilium	-2.39357	-0.0683154	4/166	24,4131,5314,10801	ABCA4,MAP1B,PKHD1,SEPTIN9
9_Summary	GO Molecular Functions	GO:0004672	protein kinase activity	-3.45417	-0.858473	9/562	1859,2260,6196,8828,9024,54986,85443,157285,167359,146664	DYRK1A,FGFR1,RPS6KA2,NRP2,BRSK2,ULK4,DCLK3,PRAG1,NIM1K,MGAT5B
9_Member	GO Molecular Functions	GO:0004672	protein kinase activity	-3.45417	-0.858473	9/562	1859,2260,6196,8828,9024,54986,85443,157285,167359	DYRK1A,FGFR1,RPS6KA2,NRP2,BRSK2,ULK4,DCLK3,PRAG1,NIM1K
9_Member	GO Molecular Functions	GO:0016773	phosphotransferase activity, alcohol group as acceptor	-3.01321	-0.551807	6/666	1859,2260,6196,8828,9024,54986	DYRK1A,FGFR1,RPS6KA2,NRP2,BRSK2,ULK4
9_Member	GO Molecular Functions	GO:0016301	kinase activity	-2.83688	-0.418237	6/721	1859,2260,6196,8828,9024,54986	DYRK1A,FGFR1,RPS6KA2,NRP2,BRSK2,ULK4
9_Member	GO Molecular Functions	GO:0106310	protein serine kinase activity	-2.52753	-0.171937	6/363	1859,6196,9024,54986,85443,167359	DYRK1A,RPS6KA2,BRSK2,ULK4,DCLK3,NIM1K
9_Member	GO Biological Processes	GO:0018209	peptidyl-serine modification	-2.30797	-0.0334247	3/199	1859,9024,146664	DYRK1A,BRSK2,MGAT5B
9_Member	GO Molecular Functions	GO:0004674	protein serine/threonine kinase activity	-2.22468	0	4/421	1859,6196,9024,54986	DYRK1A,RPS6KA2,BRSK2,ULK4
10_Summary	GO Biological Processes	GO:0031346	positive regulation of cell projection organization	-3.45321	-0.858473	5/353	4131,7804,10154,10801,54828,9112,27436,51057,57451	MAP1B,LRP8,PLXNC1,SEPTIN9,BCAS3,MTA1,EML4,WDPCP,TENM2
10_Member	GO Biological Processes	GO:0031346	positive regulation of cell projection organization	-3.45321	-0.858473	5/353	4131,7804,10154,10801,54828	MAP1B,LRP8,PLXNC1,SEPTIN9,BCAS3
10_Member	GO Cellular Components	GO:0005874	microtubule	-2.93131	-0.48918	5/461	4131,9112,10801,27436,54828	MAP1B,MTA1,SEPTIN9,EML4,BCAS3
10_Member	GO Biological Processes	GO:0120032	regulation of plasma membrane bounded cell projection assembly	-2.14857	0	4/195	10801,51057,54828,57451	SEPTIN9,WDPCP,BCAS3,TENM2
10_Member	GO Biological Processes	GO:0060491	regulation of cell projection assembly	-2.13326	0	4/197	10801,51057,54828,57451	SEPTIN9,WDPCP,BCAS3,TENM2
10_Member	GO Biological Processes	GO:0120034	positive regulation of plasma membrane bounded cell projection assembly	-2.05323	0	3/109	10801,54828,57451	SEPTIN9,BCAS3,TENM2
11_Summary	GO Biological Processes	GO:0051453	regulation of intracellular pH	-3.32118	-0.777598	3/88	4948,23312,252839,540,5314,23627	OCA2,DMXL2,TMEM9,ATP7B,PKHD1,PRND
11_Member	GO Biological Processes	GO:0051453	regulation of intracellular pH	-3.32118	-0.777598	3/88	4948,23312,252839	OCA2,DMXL2,TMEM9
11_Member	GO Biological Processes	GO:0030641	regulation of cellular pH	-3.251	-0.742181	3/93	4948,23312,252839	OCA2,DMXL2,TMEM9
11_Member	GO Biological Processes	GO:0006885	regulation of pH	-3.12182	-0.634717	3/103	4948,23312,252839	OCA2,DMXL2,TMEM9
11_Member	GO Biological Processes	GO:0030003	cellular monoatomic cation homeostasis	-2.30724	-0.0334247	6/403	540,4948,5314,23312,23627,252839	ATP7B,OCA2,PKHD1,DMXL2,PRND,TMEM9
11_Member	GO Biological Processes	GO:0006873	cellular monoatomic ion homeostasis	-2.26144	0	6/412	540,4948,5314,23312,23627,252839	ATP7B,OCA2,PKHD1,DMXL2,PRND,TMEM9
12_Summary	GO Biological Processes	GO:0060047	heart contraction	-3.27859	-0.757484	3/91	781,3781,6196	CACNA2D1,KCNN2,RPS6KA2
12_Member	GO Biological Processes	GO:0060047	heart contraction	-3.27859	-0.757484	3/91	781,3781,6196	CACNA2D1,KCNN2,RPS6KA2
12_Member	GO Biological Processes	GO:0003015	heart process	-3.0505	-0.579004	3/109	781,3781,6196	CACNA2D1,KCNN2,RPS6KA2
13_Summary	GO Biological Processes	GO:1903312	negative regulation of mRNA metabolic process	-3.23744	-0.734154	3/94	1859,8148,54855	DYRK1A,TAF15,TENT5C
13_Member	GO Biological Processes	GO:1903312	negative regulation of mRNA metabolic process	-3.23744	-0.734154	3/94	1859,8148,54855	DYRK1A,TAF15,TENT5C
14_Summary	GO Molecular Functions	GO:0005543	phospholipid binding	-2.87392	-0.450723	5/475	4131,27132,54828,84251,131034	MAP1B,CPNE7,BCAS3,SGIP1,CPNE4
14_Member	GO Molecular Functions	GO:0005543	phospholipid binding	-2.87392	-0.450723	5/475	4131,27132,54828,84251,131034	MAP1B,CPNE7,BCAS3,SGIP1,CPNE4
15_Summary	GO Biological Processes	GO:0007276	gamete generation	-2.72126	-0.320343	6/760	2956,4948,5727,6196,9514,56776	MSH6,OCA2,PTCH1,RPS6KA2,GAL3ST1,FMN2
15_Member	GO Biological Processes	GO:0007276	gamete generation	-2.72126	-0.320343	6/760	2956,4948,5727,6196,9514,56776	MSH6,OCA2,PTCH1,RPS6KA2,GAL3ST1,FMN2
16_Summary	GO Molecular Functions	GO:0031267	small GTPase binding	-2.36697	-0.062965	5/273	1794,1795,23312,57589,81553	DOCK2,DOCK3,DMXL2,RIC1,CYRIA
16_Member	GO Molecular Functions	GO:0031267	small GTPase binding	-2.36697	-0.062965	5/273	1794,1795,23312,57589,81553	DOCK2,DOCK3,DMXL2,RIC1,CYRIA
16_Member	GO Molecular Functions	GO:0051020	GTPase binding	-2.17265	0	5/304	1794,1795,23312,57589,81553	DOCK2,DOCK3,DMXL2,RIC1,CYRIA
17_Summary	GO Biological Processes	GO:0001822	kidney development	-2.22649	0	5/295	162,2302,5314,5727,51057	AP1B1,FOXJ1,PKHD1,PTCH1,WDPCP
17_Member	GO Biological Processes	GO:0001822	kidney development	-2.22649	0	5/295	162,2302,5314,5727,51057	AP1B1,FOXJ1,PKHD1,PTCH1,WDPCP
17_Member	GO Biological Processes	GO:0072001	renal system development	-2.16679	0	5/305	162,2302,5314,5727,51057	AP1B1,FOXJ1,PKHD1,PTCH1,WDPCP
18_Summary	GO Cellular Components	GO:0032588	trans-Golgi network membrane	-2.13207	0	3/102	162,540,57589	AP1B1,ATP7B,RIC1
18_Member	GO Cellular Components	GO:0032588	trans-Golgi network membrane	-2.13207	0	3/102	162,540,57589	AP1B1,ATP7B,RIC1
19_Summary	GO Biological Processes	GO:0031023	microtubule organizing center organization	-2.08631	0	3/106	2302,9659,54828	FOXJ1,PDE4DIP,BCAS3
19_Member	GO Biological Processes	GO:0031023	microtubule organizing center organization	-2.08631	0	3/106	2302,9659,54828	FOXJ1,PDE4DIP,BCAS3
20_Summary	GO Biological Processes	GO:0016358	dendrite development	-2.05323	0	3/109	4131,7804,8609	MAP1B,LRP8,KLF7
20_Member	GO Biological Processes	GO:0016358	dendrite development	-2.05323	0	3/109	4131,7804,8609	MAP1B,LRP8,KLF7
